# Supplementary material for: Modulation of Cosmogenic Tritium in Meteoric Precipitation by the 11-year Cycle of Solar Magnetic Field Activity
Source: Sci Rep. 2018 Aug 24;8:12813. doi: 10.1038/s41598-018-31208-9 (PMC6109153; doi:10.1038/s41598-018-31208-9)
Supplement: Supplementary file 2 — Dataset 1 [file 41598_2018_31208_MOESM2_ESM.xlsx]

## Sheet: Time series
	Kaitoke (TU)	Kaitoke err (TU)	Hong Kong (TU)	Hong Kong err (TU)	Anchorage (TU)	Anchorage err (TU)	Ottawa (TU)	Ottawa err (TU)	Valentia (TU)	Valentia err (TU)	Groningen (TU)	Groningen err (TU)	Grimsel (TU)	Grimsel err (TU)	Thonon-les-Bains (TU)	Thonon-les-Bains err (TU)	Cuxhaven (TU)	Cuxhaven err (TU)	Koblenz (TU)	Koblenz err (TU)	Garmisch-Partenkirchen (TU)	Garmisch-Partenkirchen err (TU)	Braunschweig (TU)	Braunschweig err (TU)	Krakow (TU)	Krakow err (TU)	Vienna (TU)	Vienna err (TU)	Debrecen (TU)	Debrecen err (TU)	Ramnicu Valcea (TU)	Ramnicu Valcea err (TU)	Sun spots	Sun spots err	neutron flux Oulu (cpm)	Be7 (56° N) (μBq/m3)	Be7 (68° N) (μBq/m3)
1980-01-15	6.01287	0.3			17.7	1	100.4	2.6	8	1	25.8	1.5	45.7	4.1	22	1	44.8	6.5	113	5.6	47.1	5.1			20.3	1.5	31	1					226.1	41	5973	1822.6	1639.2
1980-02-15	5.22409	0.3	9.5	1	18.4	1.1	100.4	2.6	7.9	1	33.9	1.6	37.1	4	17	1	29.5	8.5	49.3	5.8	36.5	5.3	29	8.3	28.7	1.8	31.9	1.1					219.4	34.1	5933	1678.25	1875.75
1980-03-15	4.92819	0.3	7.1	1	16.3	2.2	27.5	1	10.9	1	36	1.2	50.8	4.6	38	1	63.2	4.9	99.1	4.7	39.3	5.3	51.3	5.6	36.1	2.4	34.6	1.1					178.7	51.5	6015	2889.5	1920.5
1980-04-15	5.12511	0.3	7.4	1			14.7	1	13.8	1	20.5	0.9	70.2	5	65	1	50.3	6.8	46.9	6.9	41.8	4.8	49.5	6	38.8	2.2	44.2	1.3					232.2	42.3	5912	2086.4	2436.6
1980-05-15	3.94224	0.3	8	1	50.8	2.2	46.8	1.3	21.1	1	67.1	1.2	66	5.2	52	1	73.6	3.6	71.3	3.7	54.7	4.2	87.2	3.4	68	3.5	74.8	2					254.7	39.8	5915	3078.5	2217.25
1980-06-15	4.33629	0.3	7.3	1	44.3	2	77.6	1.8	19.8	1	49.3	1	55.5	4.8	47	1	59.1	4	72.4	4.8	60.9	4.2	69	3.4	66.1	3	60.4	1.7					222.7	25	5743	2457.5	3314
1980-07-15	3.94192	0.2	8.9	1	35.8	1.4	72.4	1.6	14.3	1	44.2	0.5	57.9	4.4	39	1	48.4	4.4	61.6	6.4	54.6	4.5	58	3.9	85.5	2.9	60.3	1.7					192.9	51.6	5744	1730.8	3504
1980-08-15	4.04031	0.3	6.7	1	34.4	1.3	64.1	1.7	14.1	1	26.2	0.5	61	4.1	40	1	39	5.5	68.6	5.4	49.6	4.7	45.7	4.7	52.5	2.5	50.3	1.5					191.7	49.4	5764	2612.25	3136.75
1980-09-15	5.51826	0.3	5.2	1	14.9	0.8	40.6	1.1	13.5	1	27	0.6	43	3.8	31	1	28.6	11.2	36.8	5.3	47.2	5.8	56.5	4.7	40.7	2.1	38.1	1.6					219.6	43.9	5760	2116	1214.25
1980-10-15	5.32097	0.2	7.4	1	15.9	0.9	23.3	1	8.9	1	18.7	0.4	30.4	3.5	16	1	20.8	14.9	30.8	6	43.6	6	35.3	6.7	22.4	1.5	19.8	1.1					233.3	43.4	5651	1562.4	1118
1980-11-15	5.51782	0.3	9.8	1			43.2	1.2	10.6	1	16.4	0.5	49.3	3.5	29	1	22.6	13.1	99.5	3.3	43.1	6	31.2	6.3	20.5	1.5	24	1					209.5	37.6	5557	1760.75	1476.75
1980-12-15	4.43379	0.3	49.9	4.3	27.1	1.2	66.4	1.6	8.1	1	18.2	0.6	48.8	3.5	15	1	27.6	11.4	33.8	12.9	45.4	5.7	34.2	9.9	23.7	1.5	26.8	1.1					246.9	32.1	5549	1453	1316.75
1981-01-15	5.02466	0.3			23.4	1.1	61	1.5	6.5	1	18.8	0.5	33	3.8	20	1	30.5	2	31.4	3.6	33.1	2.5	36.9	2.6	22.2	1.5	25.3	1.2					156.6	25.3	5732	1304	1050.4
1981-02-15	2.75853	0.2	13.5	1			29.8	1	11.5	1	38.8	0.4	39.6	4	40	1	39.3	2.3			39.4	2.3	41.9	2.8	46.4	2.2	42.1	1.2					189.9	20.1	5646	1675.25	1346.5
1981-03-15	4.43317	0.3	10.2	1	34.2	1.5	112	2	11.7	1	26.9	0.4	63.2	4.4	36	1	36.1	2.4	49.4	2.4	41.2	2.5	41.9	2.8	42.7	2.1	47.6	1.2					196.6	20.8	5618	2742.25	2398.25
1981-04-15	3.64491	0.3	9.1	1	38.1	2.8	55.3	1.3	25.5	1.2	39.9	1	53.1	3.8	63	1	52.8	2.6	73.6	3	80.4	3.1	48.7	3.1	61.5	3	63.5	1.5					225.3	45.2	5559	2969.2	2002.2
1981-05-15	2.95521	0.2	10	1	74	2.8	74.4	1.7	24.5	1	58.9	0.6	55.6	4.2	52	1	75.6	3	73.3	3.1	84.8	3.4	77.2	3	72.5	2.5	73.8	1.7					194.7	33.7	5488	3544.75	2761
1981-06-15	3.64462	0.2	6.9	1	69.4	2.7	63.9	1.7	22.3	1	45.9	0.7	69.3	4.3	84	2	67	2.7	83.2	3.6	96.9	3.6	69.5	2.8	61	3	73.2	1.7					131.6	31.8	5646	2044.67	1860.67
1981-07-15	3.34898	0.2	10.5	1	28.9	1.4	80	3	13.7	1	56.8	0.9	110.4	5	61	1	68.4	3	66	3.4	66	2.9	54.8	2.5	61.5	3	61.5	1.5					205.3	41.1	5664	1852.4	1472.6
1981-08-15	4.62928	0.3	11.3	1	42.4	1.9	55	3	12.9	1	23	1.1	74.2	4.4	77	2	43.1	2.2	67.4	3	79	3.1	57.1	2.5	69.5	3.5	50.8	1.5					242.5	43.4	5671	2098.75	1465.25
1981-09-15	4.6291	0.4	17.9	1	30.6	1.9	50	3	12.6	1	28.7	1.6	22.6	3.4	49	1	33.7	2.6	40.2	2.7	54.8	2.7	34.3	2.6	49.4	2.3	34.7	1					245.3	27.8	5753	2364.25	1576
1981-10-15	3.84102	0.2	7.5	1	22.4	1.4	31	3	7.8	1	15.8	1.4	30.2	3.6	19	1	25.1	2.6	40.2	2.5	32.6	2.5	29.5	2.3	26	1.5	24.5	1					216.2	42.7	5572	2053	942.6
1981-11-15	4.62873	0.3	7.8	1	14.6	0.7	35	3	3	1	22.4	1.5	39.5	3.7	23	1	32.8	2.5	44.3	2.8	32.1	2.7	28.5	2.5	24.5	1.5	24.2	1					186	54.1	5596	1554	1092.25
1981-12-15	3.84071	0.3			21.8	0.9	29	3			13.9	1.4	241.6	6.8	16	1	20.4	2.2	36.5	2.6	28.4	2.6	22.2	2.3	18.8	1.5	15.8	1					195.4	72.6	5710	1268.25	1443
1982-01-15	3.05269	0.2	12.4	1			32	3			17.7	1.5	26.7	2.7	54	1	26.2	3.1	38	2.6	24.2	3.2	31.9	3	15.5	1.5							149.8	46.6	5830	1779.67	1523
1982-02-15	5.21891	0.4	11.3	1	14.9	0.7	26	3	2.9	1	27.5	1.6	90.8	3.6	34	1	37.9	3.4	75.6	3.6	31.1	3	45.6	3	38.2	3.3	27.2	1.1					230.9	51.2	5629	2707.5	1554
1982-03-15	3.44631	0.2	11.4	1			34	3			18.3	1.7	69	3.3	23	1	28.4	3.2	88.5	3.4	44.9	3.5	43.4	3.3	52.5	6	30.2	2					221.1	19	5815	2218.75	1493
1982-04-15	2.36309	0.2			22.3	1.1	37	3			18.9	1.2	51.7	3.4	56	1	34.1	3	52.1	2.7	51.4	3.5	36	2.8	36	1.8	32.8	1					170.3	22.6	5861	2138.4	1443.4
1982-05-15	2.75683	0.2	13.3	1			40	3	8.8	1	27.2	1.4	37	3.2	26	1	41.1	3.1	47.9	3.3	62.1	2.9			34.9	1.8	37	1					119.3	25.1	5916	2826.25	2002.5
1982-06-15	2.75672	0.1	8.1	1	19	0.9	71	3	11.9	1	25.7	0.8	35.7	3.1	44	1	43.8	3.2	43.2	3.2	50.6	2.4	47.2	3.3	44.4	2.1	34.1	1					163.7	35	5629	4288.75	1514
1982-07-15	4.92252	0.3	9.2	1			71	3	12	1	30.2	1.6	45.4	3.2	80	1	36.9	2.7	51.2	3.2	55.1	2.9	42.5	3	38.6	2.1	48.3	1.1					139.4	90.2	5415	2939.8	2077.4
1982-08-15	4.82388	0.2	10.2	1	20.9	1	67	3			24	1.6	28.6	3.4	22	1	38	2.6	44.1	2.5	55.7	2.8	48.4	2.9	35.6	2	42.7	1.1					161.9	29.9	5387	2709	1515.5
1982-09-15	4.72525	0.2	6.6	1			45	3	8.6	1	28.1	1.4	23	3.1	15	1	24.5	1.9	52.3	3.7	42.1	2.2	39.2	2.1	28.9	1.7	21.3	1					167.4	24.9	5258	2221	928.75
1982-10-15	3.64223	0.1	2.9	1	13.4	0.5	54	3	7.4	1	19.4	1.5	24.3	3.1	18	1	29.3	2.1	35.5	3.8	33.3	2.5	23.4	2.2	20.1	1.5	27.7	1					134.3	33.9	5400	1910.4	1219.6
1982-11-15	2.85461	0.1	7.7	1			43	3	7.5	1	15.6	1.5	20.9	3.1	14	1	17.4	1.9	36.3	3.5	24.4	2	24.1	1.8	25.8	1.6	16.8	1					127.5	19.4	5463	1913.75	1247.25
1982-12-15	4.23253	0.3			10.8	0.6	39	3	6.6	1	17	1.4	23.7	2.9	12	1	18	1.8	28.8	2.1	16.3	2.2	27.1	1.8	14.8	1.5	13.8	1					169	37.2	5366	1483.5	967.75
1983-01-15	3.44488	0.2	6.7	1			34	3	5.7	1	16.1	1.4	18.4	3	10	1	20.6	1.9	33.1	2.6	26.8	2.8	17.8	1.9	13.9	1.5	15.6	1					115.5	17.2	5512	1828.8	1236.4
1983-02-15	4.92106	0.3			17.1	0.8	33	3	8.2	1	19.4	1.5	20.4	2.8	14	1	22.8	1.9	40.9	2.4	19.6	3.1	22.3	1.9	12.2	1.5	13	1					73.1	29.6	5644	1681	1424.5
1983-03-15	2.65727	0.2	6	1	47.1	3.6	24	3	6	1	17.9	1.4	32.7	2.8	15	1	29.2	2	49.8	2.3	107	4.2	32.2	2	19.6	1.5	31.5	1					88.7	23.8	5762	1653.5	1480.25
1983-04-15	3.14923	0.2					32	3	12.5	1	21.7	1.6	27.9	2.7	20	1	37	2.1	63.7	2.9	32.5	2.7	35.2	2.2	22.1	1.5	25.6	1.2					109.6	30.5	5768	1978.6	2246.8
1983-05-15	2.75547	0.2	6.4	1	21.7	1.1	42	3	12.8	1	30.1	1.6	24.8	2.7	35	1	31.7	2.6	44.1	2.6	43.3	2.3	37.5	2.6	30.2	1.6	32.3	1					132.5	16.5	5601	2321.25	1489.75
1983-06-15	2.55855	0.2			30.7	1.3	82	3	0.6	1	31.7	1.4	71.5	3.3	29	1	26.9	2.6	58.7	2.6	63.8	2.8	37.1	2.3	40.3	2.1	40.8	1					131.5	22.2	5707	2947	2255
1983-07-15	3.54246	0.2	81.3	1	30.7	1.3	53	3			48.1	1.8	59.8	3.4	55	1	26.8	2.1	60.9	2.8	95.9	3.4	36.8	2.4	42.1	2.2							108.9	18.6	5818	2436.4	1742.4
1983-08-15	4.03431	0.3			35.7	1.6	115	3	17.1	1	30	1.7	41.2	3.1	33	1	51.7	2.5	53.7	2.7	58.5	2.6	31.9	2.1	46.2	2.3	38.6	1.4					96	25.4	5823	2524	1132.75
1983-09-15	4.72291	0.4	32.1	1	12.3	0.7	92	3	8.9	1	24	1.5	31.6	2.7	17	1	27.7	2.3	58.1	3	53.6	3.1	49.3	3	25.9	1.6							69.9	15.3	5864	2446	1272.25
1983-10-15	2.55814	0.2			13.5	0.7	30	3	6.6	1	14.2	1.3	26.1	2.8	20	1	21.2	2.3	37.6	2.7	33.4	3	30.6	3	35.2	1.9	36.5	1.3					72.5	37.4	5894	2303.4	976.2
1983-11-15	3.83706	0.3			27.5	3.3	31	3	8.9	1	9.7	1.3	24	2.8	11	1	15.5	2.2	26.9	2.7	24.5	2.6	14.3	2.1	20.2	1.5	21.5	1					45.7	26.1	5923	1505	1496.75
1983-12-15	3.54176	0.2	63.4	3.6	24.7	1.3	15	3	6	1	14	1.4	19.6	2.5	18	1	16.1	2.2	39.3	3.3	23.3	3.1	18.2	2.4	25.5	2.7	16	1					45.6	21.3	5925	2294.5	1298.25
1984-01-15	2.45941	0.2	8.1	2.7	24.7	1.3	33	3	6.9	0.2	8.6	1.4	15.2	2.8	12	1	31.5	2.7	22.9	2.6	29	4.6	27.6	2.7	10.5	1.5	16.3	1					74.8	29.1	5977	1489.8	1209.8
1984-02-15	4.6235	0.2	31.9	3	17.3	0.8	34	3	5.2	1	11.5	1.7	29.4	3.2	9	1	27.5	2.8	22.2	2.5	17.5	3.7	27.2	2.5	11.2	1.6	16.7	1					110.2	23.5	5953	2868.25	2233.75
1984-03-15	3.738	0.2	8.4	1					8.3	1	19.7	1.6	22.1	2.6	18	1	42.9	3	37.2	2.8	27.7	5	40.5	2.8	19.6	1.5	22.2	1					116.7	20.2	5865	2907	2088
1984-04-15	2.95094	0.2	5.9	1	13.4	0.7	17	3	8.9	1	21.8	1.5	48.3	2.9	36	1	76	3.6	34	3.5	42	4.5	44.1	3	29.1	1.8	28.6	1					90.4	32.4	5802	2438.2	1962.4
1984-05-15	2.85246	0.2			19.1	0.9	22	3			34.5	1.8	25.6	3.8	23	1	52	3	44.9	3.8	47.6	2.7	44.7	2.9	28.1	1.6							96.9	21	5672	3223.67	2455.25
1984-06-15	2.85235	0.2			26	1.1			12.4	1	31.8	1.8	40.1	2.8	37	1	54	2.8	42.3	3.9	51.5	2.8	44.9	2.9	31.4	1.7							65.1	14.4	5779	2392.25	3200
1984-07-15	2.85223	0.1	2.6	1	28.7	1.2	55	3	18.5	1	33	1.8	40.2	2.8	37	1	50.4	3.1	49.4	3.1	52.7	2.8	45.3	3	29.6	1.6							55.7	22.2	5813	1823.4	1331.8
1984-08-15	4.13066	0.2	4.7	1	14.5	0.7	22	8	14.3	1	22.7	1.7	29.6	2.8	35	1	46.4	3	50.3	3.4	39.8	2.3	58.5	2.8	36.1	2							35	9.4	5894	2805.75	1584
1984-09-15	4.62222	0.2	6.1	1	18.6	0.9	50	8	7.9	1	23.6	1.6	22.1	2.8	22	1	26.7	2.5	44.1	2.8	31.3	2.3	17.8	2.4	19.1	1.5							22.6	18.7	5920	2415.75	1534.25
1984-10-15	2.65521	0.2	5.6	1	14.9	0.9	73	8	6.7	1	12.1	1.4	12.5	2.6	15	1	19.7	2.3	32.5	2.5	30.2	2.4	23.4	2.4	23.9	1.8	17.2	1					12.6	6.9	5920	1998.6	1120.75
1984-11-15	1.96675	0.2	10.4	3.4			111	8	5	1	11.3	1.4	13.9	2.8	28	1	17.1	2.4	24.9	2.3	24.1	2.4	25.2	2.3	21.2	1.8	12.8	1					26.5	13.9	5902	3315.75	2227
1984-12-15	5.21167	0.3	10.9	2.8	17.4	0.7	22	3	4.9	0.2	12.2	1	24	3	31	1	20.5	2.2	29.4	2.3	19.8	2.1	22.6	2.4	19.3	1.7	18.1	1					21.4	6.2	5928	1964	1564.5
1985-01-15	3.83478	0.3	11.2	1	12.3	1.1	35	3	4.6	1	14.3		18.5	2.8	21	1	17.2	1.9	24.8	2.3	21.3	1.9	18.7	2.2	10.8	1.5	16.3	1					17.8	17.4	5945	1825.2	1410.2
1985-02-15	4.12959	0.3	7.5	1	12	1.1	32	3	11.5	1	21.7		14.2	2.7	25	1	19.2	1.9	20.3	2.1	17.7	1.7	23.9	2.4	19.5	1.5	18.8	1					20.7	6.1	6034	2364	2518
1985-03-15	3.04791	0.2	5.6	1	17	4	29	3	13.9	1	14.9		29.4	2.9	36	1	19.8	1.8	39.4	3.1	28.7	2.3	22.1	2	20.2	1.5	20.1	1					16.9	11.1	6052	1758.5	1784.25
1985-04-15	3.04779	0.2	6.4	1	11.3	0.7	33	3	6.7	1	14.3		21.2	2.8	15	1	21.5	1	26.4	1.9	28.6	2.2	24.1	1.7	26.7	1.5	19.1	1					20.4	12.1	6078	2555	2398.4
1985-05-15	2.16286	0.2	5.2	1	18.4	0.8	61	3	9	1	29.2		24	2.8	28	1	42.2	2.6	38.8	2.8	28.7	2.8	36.2	2.1	30.2	1.5	27.4	1					32.4	13.5	6100	3340.25	2074.5
1985-06-15	3.04755	0.2	6.4	1	40	6			9.6	1	24.8		35.8	3.4	21	1	31.1	2.4	43.7	2.6	24.5	2.9	32.2	2.3	29.3	1.5	28.5	1					28.3	17.7	6171	3679.5	2475.75
1985-07-15	2.75252	0.2	4.9	1	21.4	1.2	43.7	3.2	34.2	1	26		40.2	3.5	27	1	36.7	2.3	39.4	2.9	26.3	2.6	34.4	2.4	27.9	1.5	27.7	1					39.9	23	6147	2480.25	3297
1985-08-15	3.44051	0.2	7.9	1	13.9	0.9	40.3	3.2	9.1	1	14.9		28.6	3.2	17	1	25.6	2	30.9	2.9	19.5	2.4	25.3	2	24.5	1.5	21.3	1					10.1	8.8	6149	2625.5	2230.25
1985-09-15	3.44037	0.2	5.2	0.3	13	1.1	11.6	1.5	8	1	15.5		22.9	3.5	51	1	19.5	2.1	30.1	2.1	37.2	2.4	21.4	2.8	26.3	1.5	24.9	1					4.3	4.3	6229	2116.25	1263.25
1985-10-15	2.85048	0.2	6.4	0.8	16	0.9	40.3	3.2	6.8	1	15.7		31.1	3.5			18	2.2	23.7	2	29.3	2.2	17.9	2.5	21.9	1.5	16.4	1					22	23	6271	2785	1180.6
1985-11-15	3.4401	0.2	4.4	0.8	15.5	0.4	14	1.4	5.5	1	16.7		20.5	3.3	10	1	16.5	1.9	47.7	3.6	18.6	2.4	20.8	2.9	15.3	1.5	14.8	1					17.9	15.6	6340	2291	1612
1985-12-15	3.34168	0.2	7.6	0.8	56.6	2.2	39.9	2.9	4.2	0.5	17.6		19.7	3.3	10	1	24.6	2.2	31.5	2.6	20.3	2.1	18.1	2.6	16.3	1.5	18.7	1					15.8	18.9	6295	1839.75	1544.75
1986-01-15	2.65353	0.2			13	0.7	21.1	1.8	3.6	0.5	9.6		14.1	3.2	15	1	15.6	2.1	28.1	2.3	22.6	2.6	14.5	1.8	13.5	1	13.5	1					2.8	5	6276	2137.6	1475.8
1986-02-15	3.34135	0.2	5.1	0.8	11	0.8	28.4	2.1	8.8	0.5	20.1		26.1	3.4	38	1			26.6	2.6	12.5	2.7	30.5	2.5	18	1.2	17.3	1					27.9	19.2	6160	3239.25	2038.25
1986-03-15	2.75159	0.1	7.6	0.8	9.7	0.7	41.2	2.9	3.7	0.5	20.1		16.5	3.2	21	1	15.5	2	13.6	1.7	29.5	2.9	15.2	1.8	23.4	1.4	15.9	1					13.8	11.5	6261	3156.5	2083.75
1986-04-15	2.35841	0.1	5.4	0.8	12.9	0.8			6	0.5	15.5		16.4	3.5	20	1	20.3	2.5	25.1	1.9	33.4	2.9	24.1	1.9	29.9	1.5	23.9	0.7					22.4	14.5	6389	2603	1323
1986-05-15	2.16179	0.1	6.7	0.8	19.9	0.4	46.1	3.1	8.5	0.5	25.7		26.8	4.4	31	1	29.6	2.3	27.3	2.3	33.1	3	28.4	2.2	25	1.3	25.3	0.7					16.1	10.5	6408		2508
1986-06-15	2.55474	0.1	5	0.8	56	6	50	3.5	18	0.3	24.2		33.7	4.2	33	1	33.1	2.6	53.5	2.3	45.3	2.8	30.6	2.3	32.5	1.6	32.4	1					0.6	2.8	6417	3066.75	2905.75
1986-07-15	2.84941	0.2	4.3	0.8	17.8	1	51.8	3.5	8.6	0.3	19.2		48	4.2	28	1	29.3	2.3	35.8	2.3	87.4	3.5	32.8	2.2	25.7	1.3	28.8	0.9					18.1	11	6424	3118.8	2493
1986-08-15	2.45629	0.2	4.4	0.8	15.6	0.8	61.6	4.1	7	0.5	24		31.1	4.3	22	1	25.7	2.3	35.7	2.3	32.8	2.5	23.7	2.1	23.6	1.2	24.4	0.9					9.9	4.6	6432	2602.5	2925.5
1986-09-15	3.43867	0.2	5.2	0.8	11.4	0.7	34.1	2.4	7.4	0.5	18.2		33	3.5	20	1	22.2	1.8	29.7	2.4	33.5	2.6	14.7	2.1	11.9	1	22.9	0.7					5.1	4.8	6451	2217.75	1958
1986-10-15	2.84907	0.2	4.1	0.8	5.9	0.5	54.1	3.8	5.2	0.5	39.3		6.8	2.4	16	1	24.8	2.2	24.4	2.4	25.8	2.5	15.4	2.2	10.3	1	11	0.4					40.1	22	6483	2435.8	1612
1986-11-15	3.04544	0.2	4.1	0.8	10.3	0.5	36.1	2.5	4.5	0.5	51.7		11.2	2.4	15	1	47.2	2.5	41.4	2.4	25.4	2.7	23.4	2.4	16.1	2	19.2	0.7					15.4	12.2	6391	2280.25	900
1986-12-15	2.4559	0.2	5.4	0.8			20.3	1.6			15		10.3	3	14	1	20.2	2.5	21.7	1.9	25.5	2.3	14.9	2.2	11.2	1	13.6	0.6					5.8	8.3	6497	2417.75	1604.75
1987-01-15	2.84867	0.2	7.8	0.8	17.1	0.8	38.5	3.4	4.7	0.5	10.5		14.6	2.7	28	1	14.4	2	19.9	1.9	14.9	2.4	17.4	2.7	17	1	10.3	0.6					9.8	6.6	6581	2560.6	2078
1987-02-15	2.65211	0.2	4.4	0.9			45.9	3.9	6.8	0.5	11.8		18.7	2.7	21	1	18.1	2.2	18.6	1.7	14.7	2.1	18.1	2.8	17	1.5	14.8	0.6					3.4	3.6	6603	2446.5	2353
1987-03-15	3.04489	0.2	4.6	0.8	7.5	0.5	14	2.4	5.2	0.5	11.8		20.2	2.8	30	1	22	1.7	25	2.6	25.1	2.3	22.9	2.3	16	1.1	17.3	0.6					17.4	6	6612	3781.25	3381.25
1987-04-15	2.35724	0.2	4	0.8	12.3	0.7	24.5	1.8	10.7	0.5	48.5		37	3.1	27	1	27.8	2.3	24.2	2.2	37.4	2.5	25.7	2.5	19.3	1.1	21.1	0.7					46	25.4	6591	2834.4	3463.6
1987-05-15	2.25893	0.2	5.1	0.8	14.1	0.6	38.6	2.7	10.6	0.3	20.5		33.7	3	31	1			32.6	2.5	39.4	2.7			22.2	1	23.6	0.7					39.1	13.9	6549	3168.25	2058.5
1987-06-15	2.25885	0.2	6.1	0.8	19.8	0.7	53.1	3.6	6.9	0.3	21.2		14.6	2.7	22	1	29.1	2.8	24.9	2.5	31	2.6	28.2	2.5	24.3	1.3	22.7	0.7					18.8	14.1	6440	2618	2756.25
1987-07-15	2.16055	0.1	4.4	0.8	19.3	0.8	49.7	3.4	8.6	0.3	24.4		27.2	3.2	25	1	27.6	1.9	38.6	2.2	42.4	2.8	33.4	2.6	28.5	1.4	28.6	0.7					38.2	35	6393	2707.2	2404.4
1987-08-15	3.24069	0.2	2.9	0.8	15.4	0.6	49.6	3.1	6	0.4	21.3		17.5	3.1	25	1	23.8	2	28.2	2.5	43.3	2.7	29.3	2.4	22.6	1.2	25.5	0.7					47.9	11.6	6337	1944.75	2343.25
1987-09-15	3.73156	0.2	4.9	0.8	10.5	0.8	30.4	2.3	7	0.3	14.3		23.7	3.7	10	1	20.3	2.9	38	2.7	26.6	1.9	25.1	2.9	22.7	1.2	20.8	0.7					42.2	14.8	6287	2572	1857.75
1987-10-15	3.53502	0.2	5.3	0.8	8.9	0.4	67.2	4.6			15.6		10.4	3.2	25	1	18.8	1.8	28.1	2.6	21.3	1.9	20.5	2.9	17	1	16.4	0.6					63.4	23	6291	3036.2	2566.8
1987-11-15	2.55297	0.2	4	0.8			21.9	1.6	4.5	0.2	11.7		16.7	3.2	22	1	15.1	2.1	19.4	2.2	22.3	2.2	16.6	2.9	13.6	1	15.9	0.6					48.8	17.1	6245	2902	1570.5
1987-12-15	2.3565	0.2			7.7	0.7	34.1	2.4	4.1	0.2	11.8		12	3.4	18	1	15.4	2	15.6	4.1	16.3	1.8	14.4	2.7	12.2	1	11.2	0.6					29.1	9.8	6254	1676.75	1552
1988-01-15	1.86545	0.1					47	3.2	2.9	0.4	10.9		26.8	2.9	20	1	16.6	2.3	35.4	4.5	18.9	2	15	1.6	10.2	1	15.3	0.6					70.5	18.8	6081	1898.33	1914.83
1988-02-15	3.0435	0.2	6.2	0.8	7.8	0.7	34.4	1.2	3.3	0.4	15.1		26.2	2.9	17	1	16.1	2	20.9	2.3	28.8	2.1	16.5	1.6	12.7	1	17.9	0.6					45.4	18.2	6143	2140.25	1785
1988-03-15	1.76713	0.1	5.8	0.8	9.1	0.7	61	8	4.5	0.4	22		24	3.1	26	1	17.8	2.2	23.7	2.6	23.4	2	20.9	2	16.9	1	17.6	0.6					91.2	23.4	6168	1893	1956.25
1988-04-15	2.15974	0.2	4.5	0.8	7.3	0.7	34	1.2	10.5	0.6	24.3		26.5	2.9	34	1	26.9	2.2	32.1	2.1	33.2	2.5	23.3	1.8	22.6	1.1	21.7	0.7					108.8	37.7	6136	2732.2	2587.4
1988-05-15	2.25782	0.2	5.4	0.8	11.5	0.9	32.3	2.3	12.8	0.7	25.2		25.1	2.9	36	1	23.1	2.8	36.4	2.1	31	2.8	34.3	3.1	27.9	1.4	31.3	0.8					74.2	22.1	6152	4046.75	3316.5
1988-06-15	2.0614	0.1	4.3	0.8	11.9	0.7	37.1	2.6	12.2	0.6	24.6		23.2	3.4	51	1	28.5	3.2	38.6	3.9	30.7	2.7	26.1	3.1	30.3	1.5	25	0.7					124.3	30	6127	3304.5	2956
1988-07-15	3.14106	0.2	5.1	0.8	13.5	0.6	47.2	3.2	9.9	0.6	24.2		24.7	3.4	27	1	22.2	2.8	25.6	2.8	28.5	2.4	24.4	3.1	24.5	1.3	23.9	0.7					131.4	22.9	6017	2507.8	3238.8
1988-08-15	3.23909	0.2	6	0.8	11.8	0.7	45.5	3.1	7.4	0.5	13.4		24.6	3.5	15	1	20.2	2.9	27.9	2.7	25.3	2.6	26.9	3	20.8	1.2	21.2	0.8					139.4	45.6	6021	2150	1716
1988-09-15	3.23896	0.2	5.5	0.8	8.3	0.6	33.8	2.3	4.5	0.5	12.9		28.5	3.5	41	1	25.3	1.8	17.7	2	28.6	2.9	19.4	2.7	18	1	14.6	0.7					142.7	34.1	6015	2489	1706
1988-10-15	3.04254	0.2	4.7	0.8	8.2	0.6	28	2	5.1	0.4	12.5		11.8	2.8	13	1	18.3	2.8	14.8	2	18.3	2.1	17.2	2.7	16	1	6.5	0.6					156.5	14	5992	2676.8	1363.6
1988-11-15	2.74799	0.1	8.7	0.8	7.3	0.4	23.3	1.7	4.2	0.4	10.8		18.5	2.9	32	1	14.8	2.5	15.8	2.5	17.8	2.1	16.9	2.7	15	1	11	0.6					156.8	31.1	5969	1935.5	1686.5
1988-12-15	2.25719	0.1	3.2	0.7	7.6	0.6	34.4	2.4	3.7	0.4	10.5		11.9	2.9	17	1	15	2	18.5	2.1	13	2.4	17.3	2.3	13.8	1	10.1	0.5					231.2	40.8	5812	2066.5	1506.5
1989-01-15	2.64959	0.1	5.9	0.7	8.6	0.4	41.6	2.9	4.1	0.4	11.2		20.8	2.9	24	1	18.2	2.7	22.6	2.4	17.5	2.8	21.3	2.1	19.7	1.3	13	0.4					210.1	25.3	5736	2619.6	1233.6
1989-02-15	2.55135	0.1	8.9	2.7			59.7	4	4.2	0.4	11.2		14.8	2.8	25	1	15.7	2.1	27.6	2.4	16.8	2.6	14.9	1.9	17.5	1.4	14.3	0.5					208.7	28.9	5717	2599.5	1750.75
1989-03-15	2.15875	0.1	5.9	0.7	18	5	26.8	1.9	4	0.4	9.9		17.9	2.8	20	1	12.1	2.2	20.9	3.3	20.3	2.6	14.4	2.2	13	1.1	19.9	0.6					170.4	31.5	5449	2033.5	1758.25
1989-04-15	2.06054	0.1	6.1	0.4	8.1	0.9	43.8	4	4.1	0.4	20.2		29.8	2.9	53	1	23.7	2.5	77.9	4.4	52	3.3	23.9	2.8	17.7	1	24.3	0.7					166.3	25	5504	2838.8	1908
1989-05-15	2.15858	0.1	4.1	0.3	12.4	0.5	39.5	2.7	5.5	0.5	21.8		29.7	2.9	42	1	21.8	3.9	46.7	3.6	36	2.8	30.8	4	22.5	1.2	23.9	0.9					195.4	32.8	5402	3118.5	1801.5
1989-06-15	2.15849	0.1	2.3	2.8	14.5	2	37	2.6	6.9	0.5	23.6		35.3	3.3	29	1	27.2	4.3	36.1	3.2	37	3.4	33.7	3.3	27.7	1.4	28.9	1					284.5	40	5445	2969.5	1706.25
1989-07-15	2.64896	0.2	6.8	0.4	14.5	2	55.7	3.8	7.9	0.5	19.4		26.7	2.8	29	1	24.8	3.9			31.6	3.2	29.3	3.2	27	1.4	31.5	1					180.5	28.5	5615	2925.8	1657.2
1989-08-15	2.84506	0.2	9.4	1.6	5.2	1	65.9	4.4	6.5	0.5	15.1		20.6	2.7	22	1	17.8	3.4	36	3.6	23.5	3.2	26.6	3.1	25.4	1.4	34	1.1					232	53.6	5537	1882	2438.75
1989-09-15	2.64875	0.1	12.6	2.7	7.9	1.1	23.6	1.7	4	0.5	14.2		23.2	2.8	27	1	18.5	2.3	23.5	4.3	25.6	3.7	23.2	2	19.5	0.9	25.5	0.9					225.1	66	5470	2353	1371.75
1989-10-15	2.94293	0.2	5.8	0.4			22.1	1.5	5.3	0.5	9.9		20.6	2.8	16	1	12	2.5	13	3	23.3	3.6	14.1	2.7	13.6	0.9	13	0.6					212.2	29.3	5356	2144.4	916.2
1989-11-15	2.55044	0.2	8.2	0.5			35.1	2.5	5.4	0.4	9.5		13.9	2.6	19	1	12.2	2.8	16.4	2.8	16.5	3.9	14.3	1.9	12.4	0.8	10	0.6					238.2	33.8	5226	1577.5	924.25
1989-12-15	2.15798	0.1					78.6	5.2	4.4	0.4	15.4		12.2	2.6	18	1	13.8	2.7	16.1	3.1	13.5	3.5	14.2	2.3	15.7	1.4							211.4	47.9	5316	1630.5	1288.5
1990-01-15	2.35402	0.2	4.9	0.3	20.9	1.2	30.3	2.1	2.2	0.4	19.5		9.3	2.5	16	1	15.1	2.2	18.4	3	19.3	2.3	12.5	2.9	11.7	1.3							227.4	27.9	5419	2151	1197
1990-02-15	1.96161	0.1	5	0.3			69.9	5.3	3.4	0.4	15.1		6.5	2.5	10	1	13.2	2.6	11.4	3.6	15.5	2.4			12.6	0.9	9.8	0.6					171.8	62.5	5441	2372	970
1990-03-15	1.56922	0.1	4.5	0.3	7.8	0.6	32.2	2.2	4	0.4	10.9		17.4	2.7	11	1	13	2.3	16.8	3.7	26.4	2.2	13.4	3	14.3	1	17.2	0.6					191.7	47.8	5373	2257	1533
1990-04-15	2.35374	0.1	4.4	0.2	8.8	1.5	23.4	1.7	5.1	0.5	14.5		39.5	3.1	27	1	19	2.5	22.7	3.2	30.8	2.3	21.6	3	13.8	1	17.3	0.6					189.7	42.2	5266	2774.8	1778
1990-05-15	2.35365	0.1	4.2	0.3	11	1.6	31.5	2.2	5.2	0.5	25.5		29.3	2.9	27	1	28.2	2.3	39.3	4.3	31.3	2.5	27.6	2.5	17.8	1	25.9	1					175.2	37.2	5246	2791.75	1787.5
1990-06-15	1.6671	0.1	4.4	0.2	14.4	1.1	34.4	2.4	6.9	0.4	17.3		16.7	2.7	22	1	18	2	27.6	3.4	30.1	2.5	22.4	2.2	17.8	1	22.1	0.7					153.3	39.6	5235	2925.75	2652.75
1990-07-15	2.35346	0.2	2.9	0.2	15.3	0.8	34.8	2.4	11	0.5	14.1		24.2	2.8	27	1	16.2	2.1	24.7	3.6	31.8	2.9	19.6	2.3	19.7	1.1	25.4	0.8					191.1	59.6	5381	2215.8	1684.2
1990-08-15	3.13782	0.2	3.7	0.2	13.2	1.7	48.3	3.3	4.9	0.4	16		20.3	2.8	17	1	17.5	1.9	22.2	2.5	26.3	2.5	17.1	1.9	19.5	1.1	20.3	0.7					252.1	57	5352	2072.75	1667
1990-09-15	2.45133	0.1	3.7	0.2	5.3	0.6	61.1	4.2	5	0.4	9.8		21.9	2.9	7	1	10.5	3.4	17.4	2.5	19.4	3	20.2	2.7	17.6	1.1	17.3	0.7					169.1	21.8	5453	2004.25	1795.5
1990-10-15	3.33367	0.2	5.5	0.3	7.9	1.5	28.1	2.1	5.5	0.4	7.6		14.5	2.7	15	1	10.2	1.9	23.1	2.8	14.6	3.2	17.6	2.7	10.8	1.1	12.9	0.6					199.4	38.1	5551	2418.2	1602.4
1990-11-15	2.35309	0.1	5.2	0.3	6.5	0.9	43.8	3.1	4.7	0.4	8.8		9.2	2.8	9	1	24	2	26	2.6	14.9	2.7	19.7	2.5	9.5	1	9.7	0.5					178.8	35.6	5630	1053	1804.5
1990-12-15	2.15691	0.1			10.9	1.5	22.1	1.7	4.1	0.4	16		13.4	2.7	12	1	8.9	1.8	16	2.5	16.3	1.8	14	2.3	8	1	10.4	0.5					197.1	32.6	5644	1517.5	1072.75
1991-01-15	2.45089	0.1	5.1	0.2	6.2	1	64.6	4.3	4.6	0.4	11.1		11.6	2.6	12	1	26.8	4.2	16.9	3.8	17.9	1.9	12.3	1.9	12.4	1.5	11.1	3.5					195.3	47.9	5774	1796.2	1367
1991-02-15	1.96063	0.1	5.1	0.2	10.3	1.4	52.5	3.6	3.9	0.4	13.6		21.1	2.8	14	1	16	1.6	26.8	2.1	18.9	1.9	16	1.6	16.5	1.1	10.6	0.5					240.3	32.8	5809	2396	2042.5
1991-03-15	2.15661	0.1	5.1	0.2	7.9	0.5	22.6	1.7	4.5	0.4	18.8		17.7	2.8	12	1	12.5	1.3	21.6	1.9	25.1	2.5	12.6	1.4	17	1.1	10.2	0.5					197	36.1	5421	1631.25	1938
1991-04-15	2.15653	0.1	4.9	0.3	13.8	2	23.5	1.7	4.2	0.2	17.9		25.7	2.9	24	1	14.7	1.7	17.1	1.4	27.4	3.1	15.8	2	16.7	0.7	17.9	0.6					197.6	52.5	5469	2487.2	1823.4
1991-05-15	2.35248	0.1	5.4	0.4	7.5	1.2	30.6	2.2	4.3	0.2	16.6		16.1	3	23	1	24.8	3.1	21.2	2.3	20.7	1.8	16.1	2.8	20.6	0.8	17.5	0.6					166.9	20	5501	1744.75	1787.25
1991-06-15	2.25437	0.1	4	0.3	12.7	1.4	51	8	7.1	0.5	24.6		22.4	2.9	20	1	36.9	3.6	28.6	2.5	18.4	2.3	23.7	2.7	18.2	1	23.1	0.8					224.7	34.1	4879	1755.25	1374.5
1991-07-15	2.25428	0.1	3.1	0.3	15.4	1	39.1	2.7	9.5	0.5	29.5		20.7	3.2	24	1	29	3.5	27.9	3.8	25.3	2.5	23	2.7	23.5	1.1	23.8	0.8					240.2	42	4920	2048.4	1675.8
1991-08-15	2.45021	0.1	4.4	0.3	8.2	0.5	37.1	2.6	5.8	0.4	22.6		27.7	3.1	18	1	19.5	2.7	24.6	3	25.5	2.2	21.9	2.7	25.8	1.2	29.3	0.9					240.8	70	5227	2280.25	1774.5
1991-09-15	2.64612	0.1			7.9	0.8	34.4	2.4	5.4	0.4	11.1		8.1	2.8	10	1	17.6	2.6	20.7	2	17.3	2	14.3	2.5	21.1	1.1	18.6	0.7					168.9	20.4	5473	2016.25	1130.75
1991-10-15	2.25401	0.1	3.9	0.4	5.8	0.5	29.6	2.1	5.9	0.4	10.7		10.5	0.3	14	1	13.7	2.2	23	2	19.9	2.1	20.4	2.8	12.8	1	15.1	0.6					197.1	42.8	5534	1686.4	986.2
1991-11-15	1.86194	0.1			6.5	0.5	19.5	1.2	3.9	0.4			13.2	3.1	11	1	12.5	1.4	18.4	2.1	14.5	1.6	13.1	2.4	9.9	1	7.2	0.4					159.5	29.1	5551	1530.5	791.5
1991-12-15	2.11664	0.07	4.1	0.4	6	0.5	43.5	3	3.4	0.4	10.1		8.2	2.9	5	1	9.6	1.7	15.4	2.1	13.9	1.9	12.6	2	9.5	1	10.5	0.5					212.6	31.4	5648	1724	1236.5
1992-01-15	2.37129	0.08	6.1	0.4	4.9	0.4	18.5	1.4	3.2	0.4	10.7		12.7	2.9	13	1	11.4	1.6	14.2	1.8	13.1	1.7	14.4	2.3	10.5	0.7	10.6	0.5					198.3	42.6	5632	1886.8	1372.4
1992-02-15	1.97926	0.07	5.5	0.3	5.7	0.7	26.9	1.9	3	0.4	10.7		11.5	2.9	13	1	11.4	1.6	23.9	1.9	15.7	1.7	10.1	1.8	9.3	1	8.9	0.5					230.7	36.3	5591	1993.25	1548.5
1992-03-15	1.67544	0.09	5.1	0.4	6.3	0.7	13.5	1.1	3.8	0.3	10.4		12.7	2.9	14	1	14	1.3	13.2	1.9	13.5	1.8	12.2	1.8	11.9	0.7	22.2	0.9					151	21.3	5724	1998.75	1161.75
1992-04-15	1.64599	0.08	11.8	0.5			15.9	1.2	3.8	0.4	9.6		24.7	3.2	15	1	16.5	2.6	14.1	1.6	13.9	2.1	10.8	1.8	12	0.7	17.4	0.8					142.2	39.7	5894	2143	2499
1992-05-15	1.95943	0.08	14.1	0.6	7.8	0.7	22.3	1.6	8.5	0.5	10.2		13.4	2.9	16	1	19.2	2.8	18.1	2.1	23.2	2.5	20.7	2.7	20.6	0.7	17	0.7					94.3	22.4	5846	2307.25	1709.25
1992-06-15	1.98874	0.08	14	0.6	10.3	0.7	23.5	1.5	9.8	0.5	18		19.8	3.1	28	1	22.7	3	29.8	3.2	23	2	23.9	2.9	24.6	1.1	19.2	0.8					98.5	14.7	5984	5590.75	5575.5
1992-07-15	2.32174	0.18	4.5	0.4	7.2	0.7	22.2	1.6	5.5	0.4	16.7		23.6	3.1	21	1	20.1	2.9	28.1	4	22.8	2.2	22.6	2.8	19	0.7	28.6	1.1					114.2	37.3	6060	3985.2	2351.8
1992-08-15	3.04655	0.23	11.1	0.5			28	1.5	6.9	0.4	15		14.2	2.9	11	1	17.6	3	21.6	2.3	19.5	2.6	18.6	3	16	1	14.1	0.6					91.9	25.3	6029	2438.25	1687
1992-09-15	2.83093	0.23	7	0.4	8.8	0.5	16.5	1	4.1	0.3	10.5		10.5	2.8	18	1	11.4	1.5	17	1.9	17.4	2.1	16	1.9	13.2	1	12	0.5					94	14.7	5995	2201.75	1634.25
1992-10-15	2.20392	0.08	4.8	0.4			29.9	1.9	3.1	0.3	11.2		8.5	2.9	14	1	13.3	1.8	15.9	1.6	13.4	2	14.6	1.8	9.1	1	11.3	0.5					133.4	28.1	6094	1821.6	1286.8
1992-11-15	1.7043	0.06	8.7	0.6			11.9	0.8	3.2	0.3	8.7		3.3	2.8	8	1	12.3	1.7	19.9	2.5	10.3	1.9	13.4	1.7	9.1	1							129.6	17	6057	1948.75	1201.25
1992-12-15	2.40943	0.07	5.4	0.4	7.5	1.1	26.6	1.8	3.7	0.4	11.2		6.9	2.8	9	1	10.4	1.8	16	2.7	10.9	2.1	10	1.6	7.7	1	8.9	0.4					122	22.4	6149	2177	1099
1993-01-15	2.34073	0.16	8	0.4			13.1	0.9	3.3	0.3	8.01		13.5	2.9	14	1	12.2	1.8	14.3	2.5	11.1	2.4	14.6	1.8	7.9	0.8	9	0.5					81.4	22.3	6126	2334.83	1731.83
1993-02-15	2.02725	0.08	8	0.4	6	0.7	24.6	1.7	4.4	0.4	11.47		31.1	2.9	27	1	13.9	2.2	20.4	2.4	18	2.8	12.2	1.8	10.6	1	14.5	0.6					127.8	24.7	6130	2162	1561
1993-03-15	2.29158	0.09	8	0.4	8.8	0.6	15.4	1.1	4.3	0.4	11.8		21	3.1	44	1	15.4	2.5	19.3	2.1	17	2.4	12.1	1.8	14.3	0.6	17.5	0.7					102.4	16.6	6048	1939	2151.25
1993-04-15	2.03688	0.08	5.7	0.4			15.4	1.1	5.1	0.4	14		7.2	2.9	17	1	14.5	1.5	20.6	2.2	25.8	2.2	16.5	1.5	14.9	0.6	17.1	0.6					94.4	26.5	6144	3718.6	2746.6
1993-05-15	2.10534	0.12	5.3	0.3	8.4	0.7	24.9	1.6	7.2	0.5	23.75		17.8	3	27	1	22.9	2	28.6	2.2			25.7	2.3	21.8	0.7	24.7	0.8					78.8	31.5	6181	4779.25	2267.25
1993-06-15	2.02692	0.08	6.1	2.3			21.7	1.5	4.6	0.4	11.11		13.2	2.9	24	1	18.6	2.1	24	2.1	34.1	2.8	18.9	1.9	20.4	0.7	32.3	1.3					69.6	30.1	6213	3642	2341.5
1993-07-15	2.20309	0.09	6.5	0.5	8.1	0.5	22.7	1.6	6	0.5	13.1		20.2	3	26	1	15.9	1.9	22.7	2.1	23.4	2.3	18.4	2	17	0.6	18.1	0.8					80.4	13.7	6224	2303.8	3043.4
1993-08-15	2.93734	0.11	5.7	0.5	6.4	0.5	26.3	1.9	5.3	0.5	12.65		9.5	2.9	19	1	18.6	2.1	21.1	2	19.8	2.5	19.5	2.1	15.2	0.6	15.1	0.6					62.5	12.9	6232	2519	1917
1993-09-15	2.3204	0.08	6.2	0.5	7	0.6	21.9	1.5	6.4	0.5	12.8		6.5	2.8	8	1	23.9	2.7	15.9	1.8	21.5	1.9	17.1	1.9	11.4	0.5	15.7	0.7					31.2	13.4	6273	2295.5	1782.5
1993-10-15	2.2322	0.07	3	0.4	6.5	0.9	18.1	1.1	7	0.5	11.8		12.8	3.1	11	1	16.4	2.4	19.2	4.4	18.9	1.8	17.1	2.5	9.3	0.4	14	0.7					71.1	20.4	6276	2518.8	1583.6
1993-11-15	3.46565	0.18	3.6	0.4	8.6	1.5	10.2	0.9	4.4	0.4	13.3		15.7	3	24	1	18.7	2.4	21.7	4.1	20.4	1.9	15.5	2.6	11.9	0.5	16.7	0.6					48.2	15	6302	3538.25	1668.5
1993-12-15	2.85855	0.09	13	0.6	8.8	0.8	17.1	1.2	3.2	0.4	9.4		8.8	2.9	8	1	16.5	2.6	13.9	1.9	12.9	1.6	10.8	2.1	8.2	0.4	13.1	0.6					68.4	22.2	6288	1813	1134.75
1994-01-15	2.11442	0.07			11.9	1	17.7	1.3	3.3	0.4	8.1		7.2	3	21.5	0.5	10.4	2.6	15.3	2	13.2	2.1	8.7	2.1	7.4	0.4	11.3	0.5					84.9	24.7	6299	1947.2	1281.8
1994-02-15	2.71144	0.1	6.6	0.5			25.1	1.8	3.8	0.4	12.6		24.9	3.3	42.1	0.7	14.6	2.2	25.7	3	16.6	2.1	14	2.6	10.8	1.3	20.8	0.9					54.9	7.4	6195	2893.75	2324
1994-03-15	2.17298	0.09	7.6	0.5	7	0.8	16	1.2	3.9	0.3	8.4		15.6	3.2	11.2	0.5	9.8	2.4	16.5	1.5	17.8	2	8.8	2.1	13.1	0.7	19.4	0.7					47.5	15.5	6201	1966.25	1586
1994-04-15	1.82054	0.06	8.2	0.6	7.2	0.8	18.3	1.2	4.1	0.3	11.1		16	3.2	22	0.6	13	1.9	25.1	2.4	21.4	2.2	9.2	2	12.6	0.7	13.5	0.6					27.4	12.1	6181	2750	1682.8
1994-05-15	1.69323	0.07	18.4	0.8	9.3	0.8	22.8	1.8	8.6	0.6	15.3		15.5	3.2	18.9	0.5	22.4	1.9	27.3	3	32.7	3.3	18	2.5	16	0.8	18.5	0.8					29.8	12.1	6248	4231.75	2316.25
1994-06-15	2.05528	0.07	3.9	0.3	9.1	0.8	23.3	1.6	5.6	0.5	11.7		22.7	3.2	34.3	0.6	22.9	3	32.3	2.3	34	3.4	18.8	2.2	17.5	0.9	15	0.7					39.7	20.1	6254	2419.25	1680.25
1994-07-15	2.23136	0.08	4.7	0.4			22.9	1.6	5.6	0.5	20.1		22.8	3.3	19.5	0.5	18.5	3	26.8	2.4	33.4	3.3	22.6	2.3	20.6	1	24.7	1.3					50.6	18.9	6287	4318	3433.4
1994-08-15	2.17255	0.09	4	0.4	8.7	0.8	22.8	1.6	6.2	0.4	12.9		15.2	3.4	16.3	0.5	15.2	1.8	26.7	2.4	25.3	3.1	17.4	2.1	18.2	0.9	18.7	0.6					34.3	12.4	6339	3080	3660.25
1994-09-15	2.67155	0.1	4	0.4			21.3	1.5	5.6	0.4	9.8		8.8	3	10.4	0.4	18.5	2.7	20	2.3	19.4	2	18.7	3.2	10.6	0.6	14	0.6					40.5	19.2	6370	1980.5	2400.75
1994-10-15	2.57359	0.11	8.3	0.8	6.4	0.8	23.6	1.1	4.1	0.4	9.4		6.4	3	17.5	0.6	13.4	3.3	19.1	2.1	19.1	2.3	14.8	2.8	10.3	0.6	12.1	0.7					67.1	13.5	6336	2494.4	1299.6
1994-11-15	1.98638	0.09					11.8	0.9	3.3	0.4	8.8		6.4	3	15.2	0.5	17.4	3.1	20.8	2.3	13.5	2.6	14.6	2.8	8.8	0.6	10.1	0.5					29.5	10.8	6328	2238.5	1486
1994-12-15	1.88845	0.1	4.7	0.4	5	0.7	11.5	0.9	3.8	0.3	9.3		6.4	3	12.9	0.5	12.9	3.6	12.7	1.8	16.4	2.5	13.7	3	8.3	0.6	11.7	0.5					32.2	13.8	6315	2036.33	1273.33
1995-01-15	2.31884	0.07	8.92	0.44	4.9	0.7	10.4	0.8	3.1	0.3	8.7		12.1	0.6	32.3	0.7	15	3.6	15.7	2.2	11.3	1.9	11.8	1.8	8.3	0.6	13	0.5					32.6	17.3	6363	2016	1985.75
1995-02-15	2.14264	0.08	8.08	0.42	6.8	0.7	23	8	3.1	0.3	7.8		12.1	3.1	7.5	0.3	13.5	2.2	12.2	2	14.6	2	13.4	2.4	12.5	0.7	11.5	0.5					45.8	11.3	6381	2292.75	1395
1995-03-15	2.16212	0.1	6.82	0.39	6.8	0.6	29.2	2	2.81	0.43	10.3		11.4	3.1	8.7	0.5	18.2	2.4	19	2.2	12.2	1.9	17.8	1.9	15	0.8	13.8	0.6					46.3	17.5	6350	2573.25	1780.5
1995-04-15	2.25987	0.11	5.21	0.48			19.5	1.5	8.44	0.5	10.6		15.4	3.1	19.3	0.6	18.8	1.6	32.2	2.5	25.7	2.4	16.5	2.1	13.9	0.8	15.59	0.63					21.6	16.2	6376	2648.4	1596.6
1995-05-15	1.93695	0.08	6.38	0.5	14.3	0.9	12.5	0.8	5.16	0.62	16.9		23.6	3.2	18.5	0.5	21	2.5	32	4.1	24.3	1.8	19.5	1.5	16.7	0.9	20.21	0.98					19.4	13.4	6395	3973.25	2734.5
1995-06-15	2.16187	0.08	5.8	0.48	13	1.2	13.8	1.1	4.74	0.47	12.7		25.6	3.5	38.2	0.7	19.4	1.8	27.4	2.6	29.7	1.9	17.7	1.6	19.8	1	18.88	0.63					22.5	8	6398	2542.5	1935.75
1995-07-15	2.41611	0.11	4.15	0.5	12.1	1.2	22.3	1.6	5.35	0.48	17.1		19	3.2	20.4	0.6	21.8	1.8	28	2	38.5	2.1	25.1	1.8	19.8	1	22.26	0.96					20.4	9.4	6402	3291.4	1626.8
1995-08-15	3.18874	0.14	3.19	0.31	10.2	0.5	21.3	1.5	11.08	0.49	13.9		21.2	3.2	22.5	0.6	19	1.8	22.9	1.7	24.6	1.7	16.8	1.5	19.1	1	19.19	0.68					18.2	10	6411	3510.5	1697.5
1995-09-15	2.58219	0.11	3.28	0.5	7.4	0.7	22.8	1.6	6.23	0.37	10.2		13.3	3.1	9.8	0.5	18	1.6	26.8	1.9	26.7	2.7	17.4	1.6	14.6	0.8	12.71	0.53					15.7	9.9	6398	2483.75	2297.5
1995-10-15	3.16893	0.12	28.37	0.93	4.9	0.4	11.7	1	3.63	0.32	8.5		19.6	3.1	13.1	0.6	17.3	2.1	25.5	1.7	22.6	2.5	17.4	1.5	11.8	0.7	16.48	2.42					30.6	17.7	6371	2877.4	828.8
1995-11-15	2.67001	0.07	30.54	2.85	8.2	0.8	15.7	1.1	4.17	0.47	11.2		16.8	3.2	14.5	0.6	15.7	2.2	31.1	3.1	21.3	2.5	13.4	1.4	11.6	0.7	13.16	0.54					14	7.6	6377	2017.75	1026.75
1995-12-15	2.22981	0.1	24.35	2.07					2.99	0.44	10.1		16.9	3.4	21.4	0.6	14.6	2.1	25.7	2.5	18.5	2.1	15.7	1.5	9.5	0.6	8.92	0.44					14.9	6.1	6425	2839	1540.75
1996-01-15	2.21012	0.1	21	3			17.2	1.4	3.39	0.45	7.64		11.6	3	61.7	0.8			16.3	2.4	13.6	1.6	16.4	2.7	8.2	0.6	8.8	0.57					13.3	14.4	6432	2720.25	1209.75
1996-02-15	2.27848	0.11	7.19	0.41	17	0.9	11.3	1	3.61	0.46	9.3		14.1	3.1	17.4	0.6	16.5	2.8	13.4	1.7	22.9	1.9	16.5	2.5	11.2	0.7	14.45	0.65					7.7	5	6457	2226	1201.25
1996-03-15	2.33706	0.07	4.03	0.42			19.7	1.2	5.13	0.48	16.83		32.8	3.5	28.5	0.6	23	2.3	25.1	2.5	31.2	2	18.6	2.6	13.9	0.8	18.27	0.8					12.6	7.3	6511	3221	1581.25
1996-04-15	1.98496	0.1	6.12	0.39			17.1	1.2	3.7	0.44	17.65		33.4	2.3	24	0.6	23	2.8	22.4	3.1	27.9	1.9	23.3	3	16.1	0.9	15.79	0.67					6.8	6	6533	4527.4	1999
1996-05-15	1.78933	0.09	5.48	0.38	14.9	0.8	13	0.9	4.61	0.47	13.55		10.9	1	27.9	0.6	17.1	2.4	22.7	1.9	20.7	2.2	16.8	2.1	33.3	1.5	15.85	0.66					7.6	6.4	6533	3045.5	2514
1996-06-15	1.84792	0.06	3.97	0.34	14.3	0.8	21.3	1.5	4.47	0.34	13.45		23.8	2.1	26.3	0.6	20.9	2.3	28.4	2.6	22.5	2	27.3	2.7	17.1	0.8	19.62	0.72					16.5	7.3	6539	3285.25	2104
1996-07-15	2.15093	0.1	5.6	0.38	11.1	0.8	18.3	1.3	4.48	0.36	14.23		17.6	2	15.4	0.6	23.4	1.7	20.8	2.4	24.1	2.5	16.1	2	17.9	0.9	15.59	0.66					11.8	9.1	6541	2716.2	2129
1996-08-15	3.19694	0.13	4.41	0.35	9	1.1	22.5	1.3	4.76	0.36	15.84		17	2.1	18.4	0.5	23.6	2.5	24.3	2.5	21.8	2.4	20.5	2.3	20.3	1	17.94	0.7					19.7	4.5	6519	4550.75	3670
1996-09-15	2.68845	0.12	3.96	0.4	6.5	1	19.2	1.4	4.6	0.36	12.87		27.1	2.2	34.2	0.7	14.5	1.9	17.6	1.9	21.8	2.5	16.5	1.7	18.6	0.7	17.64	0.75					3	3.8	6514	2895.25	1851.75
1996-10-15	2.48305	0.1	4.76	0.42	7.9	0.6	12.7	0.9	3.04	0.32	8.5		15	1.9	16.7	0.5	12.2	1.7	12.7	1.6	15.5	2.1	10.2	1.4	9.6	0.6	10.41	0.58					0.7	2.8	6484	3182	1511.2
1996-11-15	2.14082	0.1	12.86	2.11	7.5	0.7	14.3	1.1	3.08	0.33	12.95		13.2	2	14.8	0.5	16.1	1.9	23.3	2.5	13.3	2	11.5	1.4	5.2	0.5	8.27	0.44					24.9	17.8	6477	1684.75	985.5
1996-12-15	2.18961	0.1			16.4	0.8	13.3	1	2.46	0.31			23.3	2.2	11.1	0.5	12.5	1.8	17.7	1.8	15.1	2.1	12.6	1.4	9.2	0.8	7.99	0.43					14	12.1	6488	2132.5	1380.75
1997-01-15	2.09173	0.1	7.35	0.47	8.7	0.6			3.95	0.45			7.6	2.3	23.1	0.6	20.2	2.4	29.2	2.5	9.6	1.8	19.6	2.3	6.6	0.6	6.02	4.17					7.4	5.2	6532	3362.4	1764.8
1997-02-15	2.639	0.11	5.44	0.43	8	1.1	23.2	1.6	2.86	0.45			7.3	0.5	15	0.5	12.8	1.9	9.7	1.4	8.9	1.8	10.8	1.9	9.3	0.6	11.38	4.23					11	9.5	6551	2227	2013.25
1997-03-15	2.58025	0.11	6.9	0.46	8.3	1.1	15.7	1.2	3.09	0.44			18.8	2.4	16.1	0.5	13.8	2.1	15.2	1.8	15.1	2.1	10.9	1.9	10.9	0.6	10.86	0.51					12.1	7.8	6558	2815.5	2168
1997-04-15	2.04262	0.1	3.7	0.41	6.1	6.1	23.1	1.7	4.94	0.45			28.7	2.6	18.8	0.6	14.8	2.1	14.9	1.7	19.6	2.3	12.4	1.9	12.8	0.7	17.53	0.78					23	9.8	6542	3095	2255.8
1997-05-15	1.93503	0.09	5.14	0.42	0.6	0.6	22.1	1.6	5.61	0.46			16.5	2.4	20.6	0.6	15.7	1.9	15	1.9	13.6	1.7	14.8	1.9	15.4	0.8	14.3	0.58					25.4	13.4	6558	2714.5	1986.5
1997-06-15	2.31608	0.09	4.68	0.41	8.5	0.7	19.2	1.4	7.52	0.49			12.9	1	13.7	0.5	17	2	15.7	1.8	16.2	1.9	13	1.7	15	0.8	15.05	0.61					20.8	5.7	6549	4423	3820.25
1997-07-15	2.21827	0.1	3.93	0.39	12.3	1	22.6	1.6	6.47	0.47			23.3	1.1	15.8	0.5	20.3	2.1	20.6	2.1	17.6	2	20	2	18.8	0.5	20.4	0.7					12.9	10.9	6546	5737.6	4020.4
1997-08-15	2.04229	0.08	4.26	0.4	11.8	0.7	27	8	5.97	0.46	15.9	0.1	18.9	1.8	14.1	0.4	18.6	2.1	18.2	2.3	12.9	1.7	15.5	1.9	17.2	1	20.41	0.71					35.7	15.6	6579	5407	3240.6
1997-09-15	2.85323	0.11	5.65	0.35	8	0.6	27.3	2	3.23	0.41	16.8	0.1	15.2	1.7	8	0.4	17.8	1.7			15.4	1.9	17.2	2.1	14.8	0.9	18.34	0.66					59.7	24.8	6574	3319.33	2241.67
1997-10-15	3.07785	0.12	4.48	0.33	6.9	0.6	27.5	8	3.28	0.42	12.3	0.1	8.9	0.9	12	0.5	11.7	1.4	13	1.4	9.5	1.6	10.1	1.3	12.2	0.7	11.54	0.52					32.8	9.1	6538	2016.4	1104.6
1997-11-15	2.57943	0.1	11.17	1.65	5.9	0.6	17.1	1.3	3.56	0.44	9.2	0.1	6.9	1.2	8.5	0.5	10.8	1.3	13.8	1.9	15.4	1.9	11.4	1.4	7.6	0.6	13.61	0.57					50.4	10.8	6489	2498	2374.25
1997-12-15	2.20806	0.07	12.9	0.83	4.6	0.6	17.7	1.4	2.6	0.41	11.2	0.1	10.8	1.3	12.9	0.5	11.8	1.4	13.2	1.9	13.1	1.8	10.1	1.2	8.2	0.6	11.15	0.51					55.5	12.9	6518	3016.75	1563.5
1998-01-15	1.98323	0.08	5.33	0.35	12.4	0.7	9.8	0.9	3.03	0.3	10.32	0.1	7.4	0.6	6.9	0.4	15.5	1.6	11	1.8	9.7	1.6	15.2	1.9	7.2	0.6	12.25	0.53					44.5	21	6526	1774.8	1285.6
1998-02-15	2.70607	0.05	6.2	0.36	4	0.6	20.5	1.5	2.99	0.29	13.69	0.1	7.2	0.6	11.4	0.5	14.1	1.5	9.7	1.7	15.7	1.9	14	2.1	8.9	0.6	12.67	1.77					50.2	15.9	6536	2700.5	2221.25
1998-03-15	2.21752	0.08	6.11	0.36			20.5	1.5	2.96	0.29	9.3	0.1	9.3	0.6	12.3	0.5	10.8	1.4	10.1	1.9	13.4	1.9	18	1.9	9.9	0.6	10.24	0.46					82	13.7	6543	2607.5	2262.25
1998-04-15	2.0123	0.07	4.48	0.33	9.4	1.2	31.1	2.2	4.19	0.31	12.2	0.1	10.8	1.7	11	0.5	13.9	1.5	16.9	1.9	15.5	1.8	16.3	1.9	11.6	0.7	15.59	0.59					70.6	29.9	6389	2789.8	2790.8
1998-05-15	2.41271	0.08	3.85	0.32	10.4	0.7	12.1	1	9.17	0.42	14.3	0.1	19.5	1.2	15.2	0.5	16.1	1.7	18	1.8	24.5	1.8	21.4	2	16.2	0.9	17.63	0.61					74	19.1	6280	3929.75	2182.25
1998-06-15	2.10982	0.07	3.99	0.27	11.8	0.8	20.1	1.5	5.04	0.33	13.15	0.1	14.5	0.7	12.1	0.9	16.3	1.8	20.5	2.2	22.1	1.9	16	1.7	14.1	0.8	16.01	0.57					90.5	18.1	6308	3196.25	1385.25
1998-07-15	2.39298	0.06	4	0.32	16.8	0.9	36	2.5	4.46	0.31	16.37	0.1	24.6	0.8	20	1	18.2	1.9	13.6	1.9	15.9	1.4	16.1	1.7	13.8	0.8	18.91	0.64					96.7	20	6382	2494.33	3486.6
1998-08-15	2.35382	0.06	3.17	0.3	12.9	0.8	35.5	2.5	3.66	0.3	13.44	0.1	9.4	0.7	13	1	16.8	1.7	16.6	2	17.4	1.6	16	1.6	18	0.9	19.49	0.63					121.1	17	6299	2043	2128.25
1998-09-15	2.75415	0.08	3.34	0.25	9.4	0.8	20.4	1.5	3.76	0.3	12.59	0.1	9.3	0.8	9	1	15.8	1.7	12.2	1.6	16.5	2	13.9	1.9	10.9	0.7	11.64	0.51					132	24.8	6380	2512.25	2611
1998-10-15	2.15831	0.06	3.26	0.25	14.6	0.8	24.1	1.7	3.67	0.31	9.3	0.1	9.6	0.8	15	1	12.4	1.6	10.7	1.8	12.1	1.8	8.8	1.7	7	0.5	7.89	0.43					78.5	25.5	6433	2922.8	861.6
1998-11-15	2.50003	0.06	4.56	0.32	5.7	0.7	15.1	1.1	2.52	0.3	9.8	0.1	10.5	0.8	11	1	11.9	1.4	14.6	1.9	12.9	1.8	14.9	1.9	9.2	0.6	9.66	0.5					97.3	25.4	6385	2215.5	1533.25
1998-12-15	1.61128	0.05	5.67	0.34	8.9	0.7	17.2	1.4	2.32	0.27	6.3	0.1	13.2	0.8	13	1	9.9	1.4	9.1	1.2	14.9	1.9	9.1	1.7	8.9	0.6	8.22	0.45					119.2	24.2	6337	1648.25	1605
1999-01-15	1.7186	0.05			8.9	0.7	11.8	1.1	2.63	0.29	9.6	0.1	10.4	0.8	8	1	11.7	3.5	9.4	1.4	13.5	2.4	13	3.6	8.5	0.6					6.8	2.6	86	30	6249	2043.4	1796.75
1999-02-15	1.60136	0.04			10.5	0.7	19.1	1.5	2.56	0.29	8.5	0.1	12.8	0.8	7.2	0.9	9.1	3.4	11.5	1.9	15.1	2.4	10.5	3.4	10.2	0.7	10.94	0.51			7.7	2.4	98	41.7	6248	1907	1590
1999-03-15	1.8161	0.07	5.72	0.38	7.3	0.5	11.3	1	3.38	0.3	8.5	0.1	10.8	1.5	10	2	10.2	1.9	9.1	1.9	17	2.5	11.9	3.6	9	0.6	9.61	0.49			9.8	2.7	103.5	24.9	6263	2427	2188.5
1999-04-15	1.88437	0.07	4.64	0.37	6.5	0.6	14.3	1.1	3.99	0.31	9.5	0.1	12.8	0.8	11	2	15.1	2.1	15.7	4	16.8	2.5	13.8	3.6	10.9	0.7	13.47	0.55			10.7	2.6	93.6	18	6313	2680	2066
1999-05-15	1.64998	0.07	5.41	0.41	10.5	0.7	17.1	1.4	6.54	0.39	12.8	0.1	13.6	0.7	19	2	13	1.4	19.6	4.1	22.9	2.3	14.3	1.4	13.6	0.8	13.64	0.56			13.1	2.7	149.6	20	6291	4001.75	3004
1999-06-15	2.03067	0.08	3.79	0.29	9.8	0.7	21.8	1.6	5.44	0.39	10.8	0.1	14.7	0.7	16	2	14.5	1.5	21.2	4	24.2	2.5	15	1.4	16.3	0.8	17.32	0.64			14.2	2.8	207.2	33.3	6341	2983.25	2165
1999-07-15	2.79206	0.1	2.67	0.33	7.7	0.7	22.4	1.7	4.11	0.33	10.3	0.1	18.5	0.7	17	1	15.1	1.6	14.2	1.5	22.1	2.3	14.5	1.3	17.4	0.9	17.13	0.63			19	2.4	173.5	26	6386	3418	2514.8
1999-08-15	2.65528	0.07	3.82	0.33	6.7	0.7	30.1	2.2	5.8	0.35	14.5	0.1	11.3	0.7	11	2	13.1	1.4	14.4	2.5	17.4	2	10.1	1.1	12.1	0.7	12.9	0.53			20.3	2.4	142.3	42.7	6243	4407	1410.25
1999-09-15	2.32328	0.07	2.61	0.27	5	0.6	16.2	1.3	4	0.26	14.2	0.1	10.76	1.92	7	1	10.2	1.4	10.6	1.3	8.4	1.5	8.1	1.2	9	0.6	10.69	0.49			14.5	2.6	106.3	24	6120	3755.25	2574.75
1999-10-15	2.07915	0.06	3.39	0.3	4.4	0.6	20.5	1.5	3.92	0.33	10.5	0.1	5.09	0.58	6.7	0.9	13.5	1.5	12.3	1.8	8.4	1	9.5	1.3	7.5	0.5	9.63	0.47			12.5	2.6	168.7	27.9	6063	2506.8	1177.4
1999-11-15	1.66911	0.05	5.92	0.36	4.9	0.6	24.4	1.8	2.62	0.31	8.9	0.1	12.52	0.69	11	1	12.4	1.4	13.3	1.9	9.8	1.5	8.2	1.2	9	0.6	10.55	0.48			13.6	2.3	188.3	36.2	6039	2123	844
1999-12-15	2.23515	0.06	5.96	0.44	6.2	0.7	15.1	1.2	2.39	0.31	8.4	0.1	7.63	0.65	6	1	10.4	1.4	7.1	2.6	7.4	1.4	7.4	1.2	9.1	0.6	7.98	0.43			8.2	2.6	116.8	18.2	5950	1837.5	1296.67
2000-01-15	1.66895	0.05	3.46	0.19	5.6	0.6	12.2	1	2.94	0.29	7.3	0.3	6.6	0.58	10	1	10.8	1.6	9.1	1.4	7.5	1.1	6.7	1.6	7.9	0.5	8.71	0.38			6.9	2.4	133.1	34.7	6013	2138.4	1152.5
2000-02-15	2.35205	0.07	8.27	0.36	5.6	1.3	27.8	2	3.33	0.3	7.1	0.3	5.43	0.56	8	1	7.9	1.4	6.6	0.9	6.9	1.2	8.2	1.4	8.3	0.6	9.47	0.41			11.2	2.6	165.7	24.3	5961	2194.5	1220.5
2000-03-15	1.76641	0.05	6.94	0.42	6	0.7	16.4	1.2	3.29	0.3	7.5	0.3	10.25	0.6	8.7	0.8	11.4	1.5	6.9	1.3	9.4	1.2	8	1.6	8.3	0.6	9.85	0.41			12.2	2.3	217.7	25.8	5880	2436.5	1738.5
2000-04-15	1.45405	0.05	2.16	0.28	6.3	0.7	16	1.2	3.95	0.31	11.8	0.3	8.8	0.6	12	1	14.1	1.6	14.1	1.7	12.7	1.4	14.6	1.6	11.1	0.7	10.6	0.5			14.5	2.8	191.5	29.4	5900	2942	1691.8
2000-05-15	1.84433	0.06	3.75	0.32	11.7	0.8	54.1	3.7	5.3	0.34	10.3	0.3	15.3	0.6	14	1	15	1.9	20.2	1.8	12.4	1.4	14.8	2.1	13.5	0.6	14.67	0.51			14.7	2.7	165.9	44.4	5779	4151.75	1890
2000-06-15	1.9516	0.06	3.11	0.32	7.5	0.4	15.5	1.2	3.46	0.3	10.4	0.3	13.65	0.64	10	1	14.5	2	12.4	1.7	18.4	1.8	16.2	2	13.9	0.6	11.85	0.46			13.7	2.3	188	25	5670	3043.5	1695.33
2000-07-15	1.41485	0.04	2.92	0.32	9.8	0.4	19.9	1.5	4.5	0.32	15.9	0.3	11.42	0.62	11	1	18.8	2.1	18	1.6	13.4	1.5	17.4	2.2	14.8	0.6	11.62	0.45			20.1	2.4	244.3	43.3	5569	1656.2	1931.5
2000-08-15	2.74178	0.07	3.88	0.33	5.7	0.6	24.5	1.8	4.25	0.31	13	0.3	10.14	0.81	6.5	0.8	16.2	1.9	16.8	1.9	15.4	1.7	14.6	2	23.1	1	12.11	0.47			17.5	2.4	180.5	36.8	5654	2070	1453
2000-09-15	2.26358	0.06	4.79	0.42	8.3	0.4	21.4	1.6	2.46	0.27	10.2	0.3	6.55	0.77	8	1	15.2	2.2	14.1	1.9	12	1.7	16.7	1.6	12.4	0.7	11.9	0.46			14.1	2.5	156	39.5	5717	2335.75	1188
2000-10-15	2.01958	0.06	2.43	0.3	6.1	0.8	40.2	2.8	2.87	0.28	9.9	0.3	6.09	0.77	6	1	14.2	2.1	8.5	1.7	12	1.4	10.6	1.4	8.3	0.9	9.58	0.45			10.7	2.5	141.6	24.9	5833	2071.2	1627.4
2000-11-15	1.47316	0.05	4.08	0.33	5.3	0.6	8.4	0.8	3.25	0.29	7.9	0.3	4.43	0.7	6	1	10.2	2	10.4	1.9	7.5	1.3	7.1	1.3	6.9	0.6					5.8	2.5	158.1	23.3	5694	1694.5	756.25
2000-12-15	2.08771	0.07	4.31	0.22	4.7	0.6	15.6	1.2	2.25	0.27	7.1	0.3	6.73	0.77	6.8	0.9	10.6	1.9	8.7	1.9	7.8	1.2	8.7	1.3	6.3	0.6	6.57	0.37			5.2	2.6	143.3	28.5	5742	1586.75	728.75
2001-01-15	1.78518	0.05	2.81	0.21	5.2	0.6	28.4	2	2.58	0.28	6.6	0.2	7.11	0.73	8	1	7.4	1.7	11.6	1.9	7.6	1.7	6.9	1.8	5.5	0.6	8.79	0.43	7.37	0.19	8.7	2.3	142.6	19.3	5817	1934.4	1592.2
2001-02-15	1.70707	0.05	7.54	0.33	6.8	0.7	16.7	1.4	3.64	0.41	7.1	0.2	13.17	1.03	5	1	9.7	1.5	9.4	1.9	12.8	1.9	7.1	1.9	8.1	0.7	10.92	0.58	8.01	0.19	7.7	2.6	121.5	19.6	5959	2075	1570
2001-03-15	1.37536	0.05	2.52	0.35	15.8	0.8	15.8	1.3	4.92	0.44	9.7	0.2	6.82	0.78	7.7	0.8	10.3	1.6	6.5	1.9	7.1	1.5	13	1.9	10	0.6	8.92	0.42	7.68	0.18	11.4	2.3	165.8	62.8	6024	2227.5	2020
2001-04-15	1.77521	0.05	3.18	0.27			32	8	4.07	0.42	9.6	0.2	9.47	1	12	2	12.3	1.7	10.9	1.8	10.4	1.8	11.9	1.9	11.2	0.6	9.51	0.41	11.58	0.29	9.7	2.7	161.7	33.9	5736	2254	1820
2001-05-15	1.34599	0.05	3.42	0.25	12.2	0.6	12.5	1	5.35	0.44	10.9	0.2	14.09	0.84	14	1	15	1.5	13.2	1.6	12.1	1.6	13.4	3	13.5	0.7	12.68	0.49	11.86	0.29	11.9	2.4	142.1	21.1	5885	2972.5	1985
2001-06-15	1.43371	0.05	1.97	0.17			14	1.2	4.32	0.29	12.5	0.2	11.69	0.8	12	2	15	1.5	12.3	1.9	12.9	1.7	11.1	3	14.2	0.8	11.51	0.54	13.78	0.34	10.7	2.3	202.9	36.7	5929	2265	2810
2001-07-15	1.99932	0.06	2.71	0.25	8.7	0.6	45	8	3.74	0.27	10.8	0.2	11.18	0.85	12.5	0.9	15.4	1.6	12.1	1.4	10.3	1.6	18.2	3	17.8	0.9	11.18	1.62	15.63	0.41	18.9	2.8	123	24.9	5959	2656	1964
2001-08-15	1.83345	0.06	2.27	0.18	6.9	0.5	18	1.5			11.8	0.2	12.48	0.83	11	2	13.5	1.7	10.3	1.8	11.9	1.6	12.7	3	13	0.7	11.94	1.57	11.19	0.26	21.8	2.4	161.5	14.2	5857	2467.5	1350
2001-09-15	2.12593	0.01	2.58	0.19	7.1	0.5	20.2	1.6	4.43	0.31	9.1	0.2	11.69	0.82	12	1	12.5	1.5	9.4	1.9	11.9	1.9	13	1.5	9	0.5	10.93	0.44	10.14	0.27	13.2	2.5	238.2	27.7	5857	1460	1865
2001-10-15	2.39889	0.07	3.32	0.22	4.5	0.5	13.4	1.1	2.44	0.27	8	0.2	6.78	0.78	7.4	0.9	8	1.3	7.3	1.6	7.2	1.9	9.7	1.4	8.9	0.5	12.82	0.55	8.41	0.22	7.1	2.6	194.1	22.8	5771	2402	810
2001-11-15	2.0185	0.07			5.1	0.7	15.8	1.3	2.05	0.21	7.6	0.2	8.34	0.79	6	1	10	1.4	6.2	1.9	5.5	1.9	8.6	1.4	8	0.5	9.08	0.42	6.68	0.17	9.8	2.5	176.6	25	5854	1800	850
2001-12-15	2.28169	0.06	3.46	0.22	5.3	0.5	14.1	1.2	2.65	0.22	6.5	0.2	7.41	0.78	4.7	0.6	7.9	1.3	8.1	1.8	7	1.9	7.3	1.4	9.1	0.5	9.09	0.42	9.03	0.23	7.2	2.6	213.4	19.2	5907	1450	1715
2002-01-15	2.34981	0.08	2.33	0.28	8.8	0.6	23.5	1.6	2.22	0.23	6	0.2	5.9	0.43	4.4	1	5.4	1.5	5.8	1.6	5.3	1.4	3.8	1.5	5.6	0.5	7.06	0.41	5.7	0.15	5.1	2.3	184.6	16.9	5735	1682	1596
2002-02-15	1.80372	0.06	2.66	0.29	5.2	0.4	22.3	1.6	2.6	0.47	7	0.2	6.74	0.79	8.4	1	4.7	1.5	8.5	1.8	9	1.6	6.4	1.4	5.8	0.5	7.65	0.44	7.35	0.18	6.9	2.6	170.2	21.9	5910	2257.5	1282.5
2002-03-15	1.58916	0.06	2	0.24	6	0.4	12.9	0.9	2.58	0.44	10.3	0.2	8.3	0.83	7	0.9	7.7	1.5	9	1.2	9.7	1.6	8.4	1.4	6	0.5	7.73	0.33	9.35	0.22	11.8	2.6	147.1	13.6	5845	2410	1932.5
2002-04-15	1.88157	0.05	2.33	0.28	8	0.5	12.7	0.9	2.89	0.45	10.3	0.2	13.35	0.84	14	2	9.7	1.5	11.9	1.5	14.8	1.7	9.8	1.4	13.2	0.5	14.44	0.48	11.34	0.26	15.7	2.7	186.9	24.6	5848	3374	2210
2002-05-15	1.87175	0.06	2.66	0.29	12.2	0.8	10.6	0.8	4.47	0.38	9.8	0.2	7.87	1.81	11	1	13.6	2.3	9.8	1.4	9.6	1.4	9.9	1.8	13.4	0.5	11.88	0.42	14.57	0.35	23.9	2.4	187.5	25	5859	3492.5	2350
2002-06-15	1.66696	0.04	1.72	0.28	9.2	0.7	14.8	1	4.47	0.38	13	0.2	11.9	0.81	2.1	0.9	11.2	2.2	10.8	1.3	15.1	1.7	10.2	1.6	14.6	0.8	12.2	0.37	11.86	0.31	15.6	2.5	128.8	29.5	5908	2970	3967.5
2002-07-15	1.39395	0.03	2.34	0.33	12.2	0.8	19.1	1.5	4.49	0.47	12.6	0.2	16.53	0.95	14.5	0.8	13.4	2.3	14.5	1.9	14.8	2.1	14.1	1.7	16.7	0.9	14.3	0.43	16.4	0.42	17.9	2.8	161	42	5808	2528	2110
2002-08-15	2.11522	0.05	2.25	0.33	5.4	0.6	17.1	1.3	4.29	0.32	15	0.2	14.59	0.75	14	2	15.2	2.3	12.7	1.4	11.5	1.7	16.8	1.9	14.4	0.8	13.49	0.49	13.72	0.37	16.4	2.4	175.6	36.3	5684	4027.5	2625
2002-09-15	2.47578	0.06	2.9	0.22	5.3	0.5	13.1	1.1	2.99	0.3	12.6	0.2	10.72	0.75	15	1	11.6	1.6	10.3	1.4	12	1.2	11.4	1.6	12.3	0.7	11.64	0.45	11.58	0.28	9.5	2.7	187.9	18.8	5780	2762.5	1405
2002-10-15	1.76417	0.04	3.14	0.34	5.1	0.6	13	1.1	2.57	0.29	9.9	0.2	9.03	0.82	9	1	8.2	1.4	5.8	1.6	8.4	1.1	7.8	1.4	7.3	0.5	7.75	0.37	10.15	0.23	11.4	2.4	151.2	22.1	5825	1736	1402
2002-11-15	1.53018	0.05	3.69	0.26	11.8	0.6	14.2	1.2	2.27	0.28	6.2	0.2	5.05	1.41	8	1	8.1	1.9	7.3	1.3	5.9	1.1	5.8	1.4	6.3	0.5	6.07	0.33	6.94	0.16	6.7	2.8	147.2	26.3	5728	1697.5	1130
2002-12-15	2.08564	0.06	1.99	0.31	5.6	0.5	17.3	1.4	2.91	0.3	5.6	0.2	7.79	2.21	3.8	0.9	6.9	1.7	4.7	1.4	4.4	0.9	4.7	1.4	6.9	0.5	8.73	0.32	5.77	0.14	7.4	2.7	135.3	35.8	5756	2147.5	1897.5
2003-01-15	1.61774	0.03	3.08	0.34	7.8	0.8	40.5	2.8	2.34	0.22	8.1	0.1	8.9	0.8	7.5	0.9	9.7	1.6	7.7	1.1	6.8	0.9	5.9	1.3	6.1	0.5	9.26	0.33	4.87	0.12	8.4	2.5	133.5	21.8	5810	1924	1550
2003-02-15	1.5592	0.03	2.46	0.32	5.5	0.5	13.6	1.1	2.96	0.25	7.9	0.1	11.9	0.6	9	0.9	10	1.7	10.8	1.4	9.1	1.1	6	1.3	12.6	2.1			6.24	0.16	9.3	2.6	75.7	21.6	5807	2220	2145
2003-03-15	1.69557	0.04	3.36	0.19	3.6	0.8	16.8	1.3	2.72	0.23	9.1	0.1	11.5	0.81	10	0.9	10.3	1.8	10.3	1.3	12.8	1.2	10.3	1.4	9	0.5			10.95	0.29	11.1	2.4	100.7	25.1	5844	3270	1735
2003-04-15	1.50062	0.05					19.1	1.4	2.19	0.27	15.1	0.1	11.66	0.99	8.4	0.9	11.6	1.7	10.2	1.5	13.6	1.2	12.6	1.5	12.2	0.7	12.07	0.45	10.33	0.25	8.9	2.7	97.9	29.1	5821	3006	1892
2003-05-15	1.50056	0.04			9.9	0.9	9.2	0.9	3.32	0.26	15.1	0.1	12.4	1.07	10.5	0.9	9.1	1.8	8.4	1.5	15.7	1.8	10.7	1.7	10.8	0.6	12.55	0.8	11.6	0.3	13.6	2.5	86.8	21.6	5772	2330	2322.5
2003-06-15	1.53947	0.05	3.67	0.25	9.1	0.9	15.4	1.2	3.45	0.33	14.9	0.1	18.5	1.21	12	1	11.3	1.9	11	1.8	12.8	1.7	13.5	1.8	13.1	0.7	13.53	0.86	12.03	0.31	16.7	2.3	118.7	22.7	5654	2225	2122.5
2003-07-15	1.43224	0.04	1.91	0.22	4.9	0.8	12.6	1	5.06	0.37	12.9	0.1	14.38	0.87	7	0.9	14.4	1.9	11.5	1.6	11.6	1.8	9.8	1.3	15.4	0.8			15.3	0.37	18.4	2.7	128.3	33.4	5750	2508	3096
2003-08-15	1.64652	0.05	2.14	0.22	7	0.6	16.4	1.2	5.73	0.4	11.9	0.1	10.82	0.83	8.7	0.9	10.7	1.9	11.8	1.5	10.4	1.7	9.2	1.4	11.3	0.7	13.85	0.51	8.19	0.2	15.7	2.6	115.4	10.6	5799	2837.5	2237.5
2003-09-15	2.08486	0.05	1.54	0.21	3.3	0.7	10.8	0.9	2.94	0.29	10.9	0.1	9.05	0.84	5	0.9	12.6	1.7	10.2	1.5	10.3	1.7	9	1.6	9.5	0.6	10.89	0.44	8.1	0.22	8.3	2.4	78.5	16.8	5849	2300	1572.5
2003-10-15	2.27961	0.05	1.48	0.54	1.4	0.7	18	1.3	3.14	0.3	8.6	0.1	9.46	0.76	8	0.9	10.5	1.6	10.2	1.7	7.8	1.7	7.4	1.5	9	0.5	8.39	0.43	6.49	0.15	10.9	2.7	97.8	46.1	5762	1774	900
2003-11-15	1.82167	0.05	3.53	0.47	3.9	0.6	13.4	1.1	1.82	0.29	12.1	0.1	6.84	0.72	9	0.9	9.8	1.6	7.6	1.4	8	1.8	8.2	1.5	7.1	0.7	7.2	0.39	5.19	0.12	9.3	2.5	82.9	42.7	5435	1815	1237.5
2003-12-15	1.5391	0.05			3.9	0.6	11.5	1	2.48	0.29	10.9	0.1	9.01	0.82	4.7	0.9	6	1.4	8	1.2	9.1	1.8	7.1	1.5	8	0.5	6.01	0.36	5.56	0.13	8.4	2.3	72.2	22.4	5800	1455	1022.5
2004-01-15	1.69486	0.05	1.92	0.54	8.1	0.6	28	2	1.72	0.21	9.5	0.2	5.89	0.72	4	0.9	8.1	1.1	9.1	1.4	6.6	1.5	10.8	1.1	7.3	0.5	9.24	0.41	4.71	0.11	5.8	2.3	60.6	14.8	5755	1780	1274
2004-02-15	1.83116	0.06	3.47	0.24	4.4	0.5	22.9	1.7	1.82	0.21	8.2	0.2	11.34	0.79	7	0.9	7.5	1.1	6.6	0.9	9.1	1.4	8.4	1	7.6	0.5	6.87	0.44	6.56	0.16	6.9	2.7	74.6	13.8	5922	2305	1105
2004-03-15	1.69473	0.05	2.74	0.53	24.1	0.8	15	1.3	1.8	0.2	9.3	0.2	10.15	0.4	8	0.9	11.3	1.3	6.9	1.3	9.3	1.4	7.5	1.1	8.6	0.5	10.06	0.42	9.11	0.23	10.2	2.5	74.8	16.8	6042	2120	2020
2004-04-15	1.77258	0.05	3.13	0.54	8.8	0.5	10	1	2.84	0.22	10.4	0.2	9.1	0.79	8.6	0.9	13.6	1.3	14.1	1.7	11.1	1.4	9.5	1	12.4	0.7	10.4	0.41	9.63	0.23	7.8	2.3	59.2	14.8	6105	2698	2924
2004-05-15	1.31477	0.04	1.67	0.51	8.6	0.8	10.4	1	2.66	0.22	12.6	0.2	12.52	0.96	11	0.9	14.5	1.8	20.2	1.8	12.8	1.3	12.9	1.7	15	0.7	16.09	0.48	7.98	0.19	15.2	2.7	72.8	15.9	6166	3880	2167.5
2004-06-15	1.37315	0.05	1.78	0.18	4	0.6	22.8	1.7			13	0.2	11.94	0.5	13.4	0.9	13.8	1.9	12.4	1.7	13	1.4	14.3	1.8	12.9	0.7	14.23	0.56	13.51	0.35	11	2.3	66.5	19.1	6163	2647.5	2142.5
2004-07-15	1.58734	0.05	3.07	0.23	7.6	0.6	18.1	1.4			12.4	0.2	14.55	0.85	22	1	13.8	1.9	18	1.6	12.7	1.4	10.2	1.8	15.2	0.8	17.79	0.62	15.98	0.39	9.8	2.7	83.8	30.1	6077	2268	2144
2004-08-15	2.14233	0.07	1.21	0.36	9.8	0.7	20.3	1.5			11.3	0.2	10.57	0.96	8.3	0.9	11.7	1.8	16.8	1.9	9.3	1.4			13.8	0.7	17.4	0.55	7.64	0.18	21.3	2.4	69.7	18.6	6114	3245	2657.5
2004-09-15	2.27857	0.05	3.88	0.25	5.4	0.6	5.5	0.7			9.2	0.2	9.24	0.77	8	0.9	12.6	1.4	14.1	1.9	8.6	1.6	10.8	1.7	10.9	0.6	8.77	0.39	10.13	0.23	8.8	2.7	48.8	13.2	6153	2927.5	1292.5
2004-10-15	1.86	0.04			4.9	0.6	23.4	1.8			9.1	0.2	6.46	0.82	9	0.9	10.7	1.6	8.5	1.7	10.1	1.2	8.6	1.6	7	0.5	7.32	0.43	5.27	0.14	5.7	2.5	74.2	35.3	6296	1752	1154
2004-11-15	2.31	0.08	7.63	0.4	2.6	0.7	11.4	1.1			9.2	0.2	9.93	0.88	8.5	0.9	12.9	1.4	10.4	1.9	10.2	1.2	9.7	1.5	7.7	0.5			8.04	0.21	9.5	2.7	70.1	14.3	6135	1292.5	1102.5
2004-12-15	2.36	0.07	5.08	0.4	4.5	0.7	12.2	1			9.1	0.2	8.06	0.75	9	0.9	12.6	1.3	8.7	1.9	6.3	1.5	9.4	1.6	3.8	0.4	9.9	2.54	6.78	0.16	7.3	2.4	28.9	7	6182	1737.5	1275
2005-01-15	2.2	0.05			8.4	0.7	19.9	1.5	1.27	0.31			9.12	0.77	7	2	11.1	1.4	11.6	1.9	7	1.6	9.8	1.8	7.2	0.5			8.5	0.22	6.8	2.4	48.1	16.5	5959	1701.67	1198.33
2005-02-15	1.77	0.04	2.32	0.36			29.9	2.2	2.1	0.41	8.3	0.2	7.96	0.74	7	1	9.7	1.4	9.4	1.9	5.8	1.6	6.9	1.8	6.7	0.5			8.38	0.22	7.1	2.7	43.5	16	6134	2327.5	2310
2005-03-15	1.42	0.04	4.03	0.26	6.8	0.7	16.7	1.4	2.34	0.31	7.2	0.2	16.6	0.91	10	1	10.9	1.4	6.5	1.9	12.6	1.9	10.6	1.8	7.4	0.5	10.05	0.64	6.4	0.17	9.2	2.8	39.6	13	6179	2502.5	2295
2005-04-15	1.38	0.05	2.72	0.32	7.5	0.7	7.1	0.9	3.77	0.43	9.4	0.2	11.33	0.81	8	1	12.4	1.4	10.9	1.8	11.5	1.9	10.9	1.4	11.1	0.6	8.6	0.47	9.42	0.25	8.1	2.4	38.7	8.2	6233	3912	2314
2005-05-15	1.49	0.04	1.96	0.19			20.4	1.6	3.6	0.41	10.5	0.2	10.83	0.8			15.7	1.7	13.2	1.6	15	1.6	11.4	1.5			11.38	0.54	12.84	0.3	14.6	2.5	61.9	17.2	6092	2872.5	1695
2005-06-15	1.32	0.03	1.62	0.18	8.1	0.7	22.1	1.7	4.77	0.43	13.6	0.2	10.98	0.79			13.3	1.5	12.3	1.9	13.2	1.6	14.4	1.8			13.48	0.64	14.94	0.37	18.3	2.5	56.8	21	6207	2277.5	2120
2005-07-15	1.41	0.05	9.34	2.43	7.6	0.7	19.9	1.5	6.08	0.45	12.7	0.2	10.99	0.83			15	1.6	12.1	1.4	15.5	1.8	10.7	1.6			13.37	0.63	17.04	0.44	11.6	2.7	62.4	34.1	6166	3074	3100
2005-08-15	2.5	0.05	2.13	0.21	8.8	0.7	20	1.5	2.81	0.4	13.3	0.2	13.59	0.88			14	1.5	10.3	1.8	14.3	1.6	11	1.4			12.64	0.56	14.38	0.34	15.3	2.4	60.5	11.9	6114	2145	1822.5
2005-09-15	3.31	0.06	1.54	0.2	6.3	0.5	29.3	2.1	2.74	0.4	11	0.2	11.17	0.94	7.4	0.8	15.7	1.9	9.4	1.9	13.4	1.4	11.9	1.4			9.63	0.49	12.41	0.29	10.4	2.7	37.2	11.7	5945	2430	1307.5
2005-10-15	2.46	0.06			4.3	0.6	14.6	1.2	2.49	0.31	9	0.2	8.17	0.89	8.6	0.8	11.5	1.8	7.3	1.6	7.3	1.2	9.6	1.3			10.82	1.85	10	0.25	7.4	2.4	13.2	5.2	6233	2308	1992
2005-11-15	1.45	0.04			8.2	0.7	13.2	1.2	2.01	0.31	9.1	0.2	10.67	0.91	6	1	12.6	1.4	6.2	1.9	10.2	1.4	11.3	1.4			8.44	0.47	7.59	0.2	8.7	2.3	27.5	8.3	6306	1817.5	1102.5
2005-12-15	2.42	0.04	2.4	0.48	7.1	0.7	19.3	1.5	2.79	0.48	9.1	0.2	10.11	1.55	6.8	0.6	11.6	1.4	8.1	1.8	8.4	1.2	8.6	1.3			7.04	0.36	8.56	0.22	7.9	2.7	59.3	9.9	6308	1425	1422.5
2006-01-15	1.4	0.03	4.73	0.61	8.5	0.7	16.3	1.3	2.32	0.43	8.2	0.2	5.8	0.34	5.5	0.7	11.9	1.7	14.2	1.9	7.5	1.8	8.9	1.6			7.39	0.44	11.25	0.29	7.1	2.5	20.9	9.6	6330
2006-02-15	1.9	0.05	2.04	0.46			13.1	1	1.83	0.42	8.1	0.2	9.6	0.43	6	0.7	10.6	1.6	13.4	1.6	8	1.7	9.7	1.6			10.19	0.5	10.17	0.27	5.8	2.4	5.7	5.4	6404
2006-03-15	1.45	0.05	2.07	0.99			16.1	1.4	2.66	0.44	7.9	0.2	8.06	0.38	5.4	0.7	8.9	1.4	6	1.8	6.9	1.8	5.9	1.4			6.88	0.42	10.97	0.26	6	2.6	17.3	8.3	6478
2006-04-15	1.32	0.05	2.39	0.95	4.7	0.8	15.7	1.2	3.55	0.44	16.5	0.3	9.52	0.45	14.5	0.8	12.3	1.7	9.7	2	10.8	1.9	10.1	1.7	11.7	0.6	12.18	0.55	15.94	0.42	11.4	2.6	50.3	14.6	6487
2006-05-15	1.58	0.05	1.66	0.97	9.1	0.8	12.1	1	3.23	0.41	9.9	0.2	11.96	0.59			10.5	1.6	10.6	1.5	11.6	1.7	9.5	1.4	14.9	0.7	9.31	0.44	16.93	0.43	17.2	2.4	37.2	12.4	6515
2006-06-15	1.61	0.05	0.95	0.48	11.4	0.7	16	1.2	2.78	0.42	11.4	0.2	11.97	0.5	13.6	0.9	16.1	1.9	20.2	1.8	15.2	1.9	14.2	1.6	14	0.7	14.48	0.63	18.52	0.49	16.8	2.7	24.5	9.7	6512
2006-07-15	1.87	0.05	2.21	0.47	8.1	0.6	15.7	1.2			11.5	0.2	13.43	0.45	15.1	0.6	15.7	2	12.1	1.7	19	2.2	15.9	1.8	13.9	0.7	15.01	0.65	16.94	0.4	17.2	2.8	22.2	5.6	6494
2006-08-15	2.12	0.06	2.2	0.41	9.8	0.8	17	1.2			9.4	0.2	10.92	0.45	5.6	0.4	16.9	2.2	15.3	1.9	12.3	1.8	11.3	1.4	12.1	0.6	13.69	0.6	15.3	0.35	14	2.4	20.8	6.6	6499
2006-09-15	1.88	0.06	1.09	0.46	3.6	0.9	5.7	0.6			10.3	0.2	8.33	0.39	3.6	0.5	14.2	1.5	14	1.4	9.2	1.4	9.1	1.1	9.1	0.5	10.67	0.53	16.24	0.4	12.9	2.3	23.7	9	6494
2006-10-15	2.01	0.05	2.36	0.49	3.9	0.6	13.1	1	2.49	0.5	8.1	0.2	3.71	0.35	7	0.9	10.7	1.8	7.9	1.4	8	1.3	9.5	1.2	6.2	0.5			8.5	0.22	9.2	2.6	14.9	8.7	6546
2006-11-15	1.89	0.06	1.19	0.48	5.5	0.7	9.3	1	2.23	0.51	7.3	0.2	7.06	0.39	4.9	0.4	13.8	1.8	8.5	1.5	6.2	1.2	8.6	1.1	8	0.5	8.76	0.61	12.85	0.32	6.4	2.7	35.7	12.1	6528
2006-12-15	1.74	0.05	0.91	0.48	5.6	0.6	10.7	1	2.03	0.5	7.5	0.2	5.67	0.37	2.3	0.4	13.1	1.8	8.6	1.3	9.7	1.4	10.2	1.3	6.5	0.5	8.62	0.61	11.59	0.28	9.5	2.4	22.3	10.9	6445
2007-01-15	1.92	0.05	3.1	0.42	5.9	0.6	10.6	0.9	2.52	0.34	7.37	0.15	9.15	0.4	11.3	0.8	12.5	1.4	6.2	1.4	9.8	1.3	5.8	1	6.2	0.4	7.06	0.38	10.32	0.25	7	2.5	29.3	7.3	6578
2007-02-15	1.71	0.05	2.2	0.53	6.2	1.5	21.4	1.7	2.85	0.34			6.35	0.35	10.7	0.9	11.4	1.4	7.5	1.2	5.9	1.4	8.1	1.1	8.2	0.5	8.19	0.46	9.57	0.24	6.1	2.7	18.4	7.4	6551
2007-03-15	1.75	0.05	3.13	0.43	6.5	1.3	12.7	1.1	2.81	0.15	10.16	0.17	8.62	0.35	8	1	15.7	1.7	12	1.4	6.2	1.5	8	1	8.6	0.5	9.82	0.5	14.58	0.35	8.1	2.7	7.2	4.9	6588
2007-04-15	1.79	0.05	2.67	0.42	4.8	1.3	14.8	1.2	3.47	0.16	9.92	0.15	16.05	0.81	14	1	14.2	1.4			10.2	1.3	12.8	1.2	11	0.6	8.48	2.43	19.73	0.52	12.7	2.4	5.4	6.2	6650
2007-05-15	1.46	0.05	2.07	0.4	10.9	0.7	24.9	1.9	4.98	0.12	18	0.52	9.11	0.72	13	1	15.7	1.9	10	1.2	12.5	1.4	12.3	1.2	10.5	0.6	9.31	0.52	16.54	0.4	18.2	2.4	19.5	6.8	6651
2007-06-15	1.55	0.05	2.16	0.4	12.4	0.7	17.9	1.4	4.74	0.17	16.38	0.16	10.84	0.74	8.9	0.6	10.1	1.2	12.8	1.3	9.9	1.4	10.4	1.1	13.6	0.7	14.87	0.86	17.33	0.45	8.8	2.7	21.3	13	6655
2007-07-15	1.8	0.05	1.08	0.4	10.4	0.6	23.2	1.7	4.89	0.19	12.7	0.15	10.19	0.73	11.4	0.5	11.7	1.4			8.2	1.2	12.2	1.1	10.1	0.5	9.93	0.5	13.06	0.34	14.7	2.5	15.1	8.2	6645
2007-08-15	2.3	0.06	1.93	0.4	11.3	0.6	21.8	1.6	3.76	0.16	11.55	0.15	10.79	0.69	13.2	0.6	10.7	1.3	12.6	1.1	8.6	1.6	13.9	1.1	13.7	0.7	10.13	0.51	17.39	0.45	16.1	2.4	9.8	4.2	6637
2007-09-15	2.27	0.05	2.74	0.42	5.4	0.6	17	1.4	3.03	0.15	12.2	0.17	11.7	0.7	15.5	0.8	11	1.1	11.8	1.5	8.5	1.4	10.5	1.1	10.9	0.6	9.8	0.49	12.15	0.31	9.5	2.6	4	4.2	6652
2007-10-15	2.27	0.06	1.81	0.39	7.3	0.5	16.5	1.3	1.34	0.3	7.88	0.16	11.76	0.7	4.3	0.5	13	1.2	11.9	1.4	10.1	1.8	11.9	1.2	7	0.5	8.27	0.44	10.47	0.25	6.8	2.7	1.5	2.8	6656
2007-11-15	1.68	0.04			6.6	0.5	12.3	1.2	4.32	0.35	7.95	0.14	9.83	0.67	4.9	0.7	8.1	1	10.8	1.2	8.8	1.1	7.8	0.9	7.4	0.5	7.04	0.41	10.44	0.24	7.5	2.7	2.8	3.6	6647
2007-12-15	2.13	0.05	2.91	0.4	10.2	0.6	18.2	1.5	2.58	0.33	8.93	0.22	7.47	0.42	15.6	0.8	9.4	1.1	8	1.1	9.2	1.2	6.8	0.9	6	0.5	8.34	0.5	8.11	0.2	8.7	2.3	17.3	10.6	6671
2008-01-15	1.52	0.04	1.84	0.2	8.6	0.5			2.34	0.31	6.78	0.19	6.74	0.59	16	1	9.6	1.6	6.8	1.4	5.4	1	7.6	1.5	6.9	0.5	7.58	0.42	10.19	0.25	9.4	2.4	4.1	4.3	6646
2008-02-15	2.48	0.08	2.09	0.19	6.2	0.5			2.27	0.16	6.25	0.16	7.64	0.62	12.1	0.5	10.7	0.8	8.4	1.7	5.9	1.8	13.3	1.2	7.5	0.5	9.09	0.72	17.57	0.45	11.6	2.5	2.9	3.8	6629
2008-03-15	1.54	0.04	3.63	0.24	7.6	0.6			2.4	0.16	8.79	0.18	8.16	0.58	8.4	0.5	9.5	1.2	8.2	1.4	7	0.9	8.5	1.4	8	0.5	6.76	0.43	10.58	0.27	9.3	2.5	15.5	13.2	6630
2008-04-15	1.78	0.05	0.93	0.21	11.5	0.6			2.37	1.94	10.56	0.18	10.85	0.65	6.8	0.6	10.6	1.3	7.9	0.9	10.6	1.2	13.1	1.4	12	0.7	10.73	0.52	12.21	0.32	15.6	2.5	3.6	4.4	6640
2008-05-15	1.46	0.05	2.94	0.19	6.4	0.6			2.37	1.94	10.62	0.19	9.97	0.6	11.9	0.8	15.7	1.7	13.3	1.1	9.6	1.7	13.6	1.2	13.3	0.7	12.37	0.53	14.58	0.39	24.4	2.7	4.6	4.9	6631
2008-06-15	1.62	0.05	1.91	0.19	11.6	0.6			4.51	0.39	11.93	0.17	15.88	0.65	11.8	0.7	17.1	1.2	13.3	0.8	10.1	0.9	12.5	1	13.4	0.8	14.33	0.56	14.43	0.34	15.4	2.6	5.2	3.9	6635
2008-07-15	2.28	0.05	2.14	0.22	13.3	0.7			5.46	0.38	9.78	0.19	12.46	0.64	10.3	0.5	16.9	1.2	13.3	1.6	10.5	1.8	12.2	1.5	14.7	0.8	12.1	0.67	13.81	0.33	14.4	2.4	0.6	2.5	6651
2008-08-15	2.76	0.07	1.45	0.42					3.03	0.29	11.92	0.18	8.8	0.58	6.6	0.5	11.1	1.5	7.7	1.2	7	1.6	10.2	0.9	9.7	0.6	8.53	0.5	12.93	0.32			0.3	1.9	6656
2008-09-15	2.71	0.07	1.73	0.4	6	0.5			3.12	0.26	7.74	0.17	7.56	0.6	8.8	0.3	10.6	1.1	9.1	1.6	8.1	0.9	9.3	1.1	11.9	0.7	12.69	0.73	12.03	0.3	15.5	2.4	1.2	2.8	6678
2008-10-15	2.13	0.06	1.63	0.37	5.7	0.6			1.86	0.22	7.84	0.23	7.79	0.66	7.4	0.8	11.2	1	6	1.6	5.5	1.5	9	1.8	7	0.5	10.34	0.6	8.24	0.19	9	2.5	4.2	4.3	6698
2008-11-15	1.72	0.05	1.55	0.4	4.9	0.5			2.09	0.4	9.09	0.21	6.99	0.56	7.7	0.5	8.8	1.6	7.8	1.3	6.5	1.7	7.8	1.1	7.1	0.4	6.93	0.32	7.61	0.2	9.8	2.5	6.6	4.9	6724
2008-12-15	2.27	0.06			7.2	0.5			3.49	0.23	8.93	0.18	5.78	0.64	4.9	0.4	9	1.5	6.9	1.1	7.1	1	8.1	1.6	5.8	0.5			8.11	0.2	9.5	2.8	1	2.6	6722
2009-01-15	2.03	0.06			6.2	0.4			2.14	0.21	6.78	0.19			5.7	0.4	6.8	1.7	8.7	1.1	5.6	1.2	7.2	1.1	6.5	0.5	8.5	0.43	13.47	0.32	12.7	2.3	1.3	3.1	6737
2009-02-15	1.4	0.05			5.8	0.8			2.02	0.27	6.25	0.16			6	0.6	7.6	1.4	6.4	1.6	7.9	1	6.1	0.9	7.6	0.4	8.24	1.03	12.43	0.29	7.8	2.4	1.2	3	6736
2009-03-15	2.04	0.06	1.79	0.3	5.4	0.4			3.26	0.53	8.79	0.18			7.8	0.6	7.6	1.2	8.4	1.1	9.3	1.3	7.8	0.9	8.9	0.5	10.25	1.26	18.82	0.5	16	2.3	0.6	2.3	6779
2009-04-15	1.63	0.04	3.14	0.34					3.65	0.43	10.56	0.18			7.6	0.8	12.7	1.7	12.5	1.3	9.6	1.2	8.3	0.8					18.24	0.48	15.6	2.4	1.2	2.3	6818
2009-05-15	1.79	0.05	4.18	0.37	9	0.6			4.35	0.41	10.62	0.19			19.5	0.7	10	1.1	7.4	1	14	1.4	7.9	1.1	13	0.6	12.73	0.36	19.89	0.5	18.4	2.8	2.9	4.1	6825
2009-06-15	2.42	0.06	2.47	0.38	9.4	0.6			1.28	0.32	11.93	0.17			9.9	0.9	10.3	1.3	11.8	1.7	11.8	1.5	9.1	0.8	12.5	0.6	13.61	0.45	14.3	0.36	19.2	2.3	6.3	4.3	6813
2009-07-15	1.67	0.04	1.82	0.37					3.77	0.25	9.78	0.19			8.1	0.7	7.5	0.9	7.2	1.4	12.1	0.9	6.8	1.7	11.5	0.6	13.42	0.52	18.66	0.48	17.8	2.6	5.5	5.4	6804
2009-08-15	3.1	0.1	1.5	0.38					3.4	0.23	11.92	0.18			13.6	0.6	7.8	1.3	8.1	0.8	11.7	1.1	6.6	1.7	11.1	0.6	14.69	0.51	17.29	0.4	17.2	2.7	0	0	6803
2009-09-15	2.78	0.05	1.21	0.15					2.18	0.27	7.74	0.17			11	1	8.5	1.2	8	1.3	10.1	0.9	7.4	1.3	9	0.6	12.25	0.91	13.68	0.35	9.3	2.5	7.1	6.4	6818
2009-10-15	2.3	0.05	2.54	0.32					2.26	0.25	7.84	0.23			6.4	0.5	8.4	1.4	10.7	1.1	7.4	1	5.6	0.9	7.6	0.5	8.96	1.15	10.63	0.26	8.1	2.5	7.7	7.6	6838
2009-11-15	3.22	0.06	1.71	0.21					2.01	0.43	9.09	0.21			7.2	0.4	6.3	1.6			5.5	1.7	4.9	1.5	6.7	0.5	7.67	0.94	9.12	0.23	9.9	2.6	6.9	4.9	6833
2009-12-15	1.65	0.04	2.39	0.26					1.88	0.44	8.93	0.18			4.9	0.6	8.1	1.1	7.3	1.1	7	1.3	6.7	1.1	6.7	0.5	8.09	0.96	6.29	0.16	11.9	2.5	16.3	9	6843
2010-01-15	2.95	0.06									10.1186	0.200092			5.2	0.5	9.2	0.9	5.84	1.44	7.79	1.35	8.47	1.18	7.1	0.5	9.26	0.39	10.5	0.27	7.5	2.3	19.5	7.3	6810
2010-02-15	1.463	0.037									8.70172	0.198168			5.6	0.4	9.2	1.4	8.64	1.86	6.94	1.35	8.29	1.16	7.3	0.4	9.43	0.29	9.36	0.22	9.1	2.7	28.5	9.3	6717
2010-03-15	1.61	0.04									6.8	0.184752			11.6	0.6	8.6	0.9	7.28	1.61	7.03	1.27	6.72	0.96	6.7	0.4	8.61	0.73	14.32	0.35	9.2	2.6	24	7.1	6655
2010-04-15	1.49	0.051									8.29205	0.108208			13.5	0.9	10.7	1.2	7.96	1.27	11.18	1.44	6.18	1.1	14	0.7	14.24	0.41	15.76	0.4	19.2	2.5	10.4	8.4	6599
2010-05-15	1.71	0.06									13.6033	0.17566			12.9	0.3	11.3	1.4	11.35	1.35	12.45	1.59	5.87	1.06	12.7	0.6	16.75	0.54	16.81	0.42	15.2	2.5	13.9	8.9	6629
2010-06-15	1.583	0.035									13.7066	0.14397			14.8	0.7	13	1.5	10.67	1.65	13.63	1.53	6.47	1.01	14.1	0.7	14.13	0.44	15.54	0.38	11.9	2.7	18.8	7.8	6609
2010-07-15	2.58	0.06									13.1257	0.135689			15.1	0.9	11.6	1.4	10.67	1.35	11.18	1.33	9.74	1.35	14.6	0.7	14.82	0.48	13.72	0.33	20.8	2.8	25.2	6.7	6598
2010-08-15	2.408	0.056									10.4138	0.105645			10.6	0.5	8.6	1.6	8.72	1.35	9.99	1.54	12.45	1.26	12.4	0.7	14.19	0.48	15.03	0.37	19.1	2.6	29.6	11.9	6577
2010-09-15	2.463	0.05									8.92216	0.1			9.4	0.7	8.1	1.6	9.4	1.27	8.55	1.35	9.4	1.22	10.5	0.6	9.45	0.54	10.84	0.27	11.5	2.6	36.4	11.7	6577
2010-10-15	2.159	0.054									7.44731	0.114001			8	0.3	7.3	1.3	8.21	1.19	7.04	1.41	5.98	1.15	7.5	0.5	8.9	0.53	10.26	0.26	14.2	2.7	33.6	13.7	6603
2010-11-15	2.063	0.046									7.55269	0.114386			5.8	0.4	6.5	1	8.38	1.1	6.01	1.52	5.5	1.27	5.4	0.5	6.47	0.43	6.04	0.16	6.1	2.5	34.4	10.1	6574
2010-12-15	1.907	0.04									6.78701	0.105433			6.3	0.4	7.5	1.2	6.27	1.14	6.59	1.44	7.26	1.27	6.3	0.5	7.78	0.48	6.21	0.15	7.7	2.5	24.5	8.3	6533
2011-01-15	1.665	0.034															5.2	1	3.36	1.17			7.47	1.12	4.8	0.5	5.41	0.26	9.36	0.22	5.2	2.6	27.3	7.7	6558
2011-02-15	1.545	0.048															7.1	1.4	8.81	1.35	10.16	1.22	17.87	1.52	7.6	0.5	8.17	0.37	9.32	0.22	7.9	2.5	48.3	14.4	6529
2011-03-15	1.8	0.033															8.9	1.2	8.47	1.35	11.94	1.37	5.54	1.11	8.2	0.5	11.86	0.36	12.96	0.32	9.7	2.3	78.6	25	6507
2011-04-15	1.776	0.037															9.8	1.3	10.67	1.52	12.19	1.34	10.33	1.41	12.6	0.7	12.51	0.38	11.85	0.31	8	2.7	76.1	13.1	6384
2011-05-15	1.572	0.031															15	1.5	13.8	1.78	14.14	1.47	12.36	1.78	14.1	0.8	16.01	0.47	14.17	0.35	14.7	2.4	58.2	17.1	6458
2011-06-15	1.76	0.033															10.3	1.2	14.99	1.78	10.5	1.32	10.41	1.61	12.2	0.7	13.77	0.46	12.99	0.34	23	2.6	56.1	21.3	6292
2011-07-15	2.03	0.039															15.2	1.3	14.31	1.69	11.6	1.52	12.45	1.61	11.1	0.7	14.23	0.43	13.33	0.36	11.1	2.8	64.5	15.9	6346
2011-08-15	2.03	0.04															10.1	0.9	12.19	2.54	8.64	1.19	8.2	1.63	10.2	0.7	10.42	0.61	8.41	0.19	8.2	2.3	65.8	22.2	6362
2011-09-15	2.735	0.043															11	1.6	5.78	1.52	7.91	1.52	6.58	1.44	10.1	0.8	8.73	0.5	9.81	0.26			120.1	21.2	6355
2011-10-15	2.556	0.044															10.8	1.7	7.37	1.44	8.04	1.52	7.85	1.61	8.2	0.5	8.06	0.33	8.66	0.22	8.8	2.6	125.7	23.4	6320
2011-11-15	2.106	0.038															13	1.2											7.19	0.17	16.5	2.4	139.1	14.6	6397
2011-12-15	2.61	0.05															8.8	1	5.77	1.44	6.98	1.44	5.93	1.61	7.4	0.6	7.71	0.34	5.72	0.15	7.2	2.6	109.3	17.7	6485
2012-01-15	2.259	0.039															7	1.1	5.68	1.19	8.72	1.61	6.43	1.27	5.6	0.4	6.13	0.38	6.36	0.16	4.6	2.8	94.4	18.6	6394
2012-02-15	1.67	0.032															8	1.4	7.13	1.35	7	1.61	6.11	1.19	7.5	0.5	9.39	0.51	6.78	0.16	6.3	2.7	47.8	10.6	6321
2012-03-15	2.344	0.041															7.4	0.9	11.85	1.35	7.43	1.61	7.13	1.1	12.8	1	7.69	0.39	8.26	0.2			86.6	16.2	6161
2012-04-15	1.457	0.029															11.6	1.7	10.16	1.35	12.36	1.78	10.25	1.19	9.8	0.5	13.5	0.61	9.13	0.24	12.4	2.6	85.9	28.6	6367
2012-05-15	2.023	0.036															13	0.9	13.38	1.35	12.11	1.66	9.4	1.09	22.8	1.3	14.22	0.6	12.15	0.3	15.1	2.4	96.5	11	6387
2012-06-15	1.235	0.28															10.3	1.1	8.21	1.11	10.41	1.66	9.74	1.09	11.4	0.6	12.1	0.55	9.29	0.23	12.7	2.5	92	33.3	6300
2012-07-15	1.614	0.033															13.3	0.9	9.4	1.51	9.99	1.64	9.48	1.05	12	0.6	12.71	0.57	10.61	0.28	14.5	2.6	100.1	22.8	6116
2012-08-15	2.445	0.04															11.8	0.9	8.64	1.1	8.27	1.57	9.48	1.09	12.5	0.7	9.63	0.44	13.33	0.36	9.2	2.7	94.8	26	6148
2012-09-15	2.448	0.042															11.2	0.8	6.03	1.48	9.14	1.58	7.77	1.54	7.3	0.4	9.27	0.47	10	0.24	9.3	2.5	93.7	22.1	6241
2012-10-15	2.114	0.037															9.6	0.9	7.03	1.1	5.6	1.48	5.03	1.51	4.8	0.4	7.05	0.37	5.53	0.13	6.9	2.4	76.5	13.8	6234
2012-11-15	1.988	0.037															9.2	1.2	6	1.08	4.76	1.44	6.87	1.58	6.2	0.8	5.05	0.3	4.04	0.1	5.4	2.4	87.6	22.5	6260
2012-12-15	1.763	0.038															8.5	1.1	5.33	1.44	7.31	1.51	7.66	1.49	5.4	0.4	6.05	0.35	5.16	0.14	11.8	2.3	56.8	9.4	6304
2013-01-15	2.453	0.053															7	1.6	6.28251	1.40816	9.3137	1.10071	5.99464	1.40793	4.9	0.4			7.23	0.17	5.2	2.5	96.1	30	6321
2013-02-15	2.203	0.04															7.4	1.5	12.2772	1.62708	7.70497	1.18538	8.11985	1.46495	9.3	0.5			7.57	0.19	8.8	2.4	60.9	13.6	6326
2013-03-15	1.793	0.034															7.4	0.9	10.9224	1.60873	7.87431	1.18538	9.99106	1.53714	8.4	0.5			7.92	0.19	7.16	2.3	78.3	20.2	6271
2013-04-15	1.439	0.03															9.3	1	11.8538	1.43939	12.0231	1.35472	9.73705	1.6934					6.23	0.15	13.09	2.7	107.3	12.8	6279
2013-05-15	1.712	0.036															13.5	1	15.6639	1.77807	14.1399	1.43939	12.7005	1.57972	9.5	0.6			10.7	0.28	7.86	2.4	120.2	21.5	6102
2013-06-15	1.625	0.032															11.3	1.4	13.2085	1.60873	12.6158	1.27005	10.2451	1.56199	14.5	0.7			14.02	0.34	16.55	2.8	76.7	23.7	6094
2013-07-15	1.193	0.027															11.9	1	12.1078	1.52406	12.0231	1.27005	11.2611	1.65308	11.4	0.6			12.56	0.3	20.45	2.8	86.2	15.9	6115
2013-08-15	2.49	0.046															11.5	0.9	11.4305	1.80669	8.467	1.18538	8.39926	1.4803	13.8	0.7			10.51	0.26	11.82	2.8	91.8	20.6	6153
2013-09-15	1.86	0.036															10.7	1	9.99106	1.60873	8.72101	1.27005	8.80568	1.35472	8.5	0.5			7.92	0.19	12.34	2.7	54.5	15	6192
2013-10-15	1.764	0.034															7.5	1.1	6.26558	1.43939	6.35025	1.35472	5.24954	1.27005	7.7	0.6			5.64	0.15	6.83	2.7	114.4	24.1	6260
2013-11-15	1.789	0.034															8.1	1.6	4.31817	1.27005	4.14883	1.27005	6.18091	1.27005	5.2	0.4			4.23	0.11	4.33	2.7	113.9	27.9	6230
2013-12-15	1.675	0.031															8.1	1.1	6.51959	1.35472	5.24954	1.35472	6.51959	1.27005	7.4	0.5			6.76	0.17			124.2	17	6175
2014-01-15	1.963	0.032															5.8	1	8.04365	1.18538	9.3137	1.10071	4.17423	0.960654	7.5	0.5			8.17	0.21	13.93	2.3	117	17.3	6204
2014-02-15	1.712	0.034															5.7	1.5	5.41888	1.01604	7.70497	1.18538	5.06327	1.066	5.9	0.6			8.48	0.2	8.56	2.3	146.1	20.7	6091
2014-03-15	1.442	0.031															6.7	1.1	4.74152	0.93137	7.87431	1.18538	6.68893	1.18257	7.2	0.5			12.04	0.31	7.85	2.4	128.7	11.6	6134
2014-04-15	1.581	0.036															8.6	1.5	11.9385	1.27005	12.0231	1.35472	7.6965	1.08133	9.4	0.6			9.98	0.26	4.39	2.6	112.5	32.4	6163
2014-05-15	1.264	0.026															12.3	1.7	13.2085	1.52406	14.1399	1.43939	9.65238	1.35472	13.1	0.7			12.47	0.33	6.42	2.7	112.5	22.3	6213
2014-06-15	1.517	0.028															13.3	0.8	11.4305	1.27005	12.6158	1.27005	10.5838	1.35472	10.6	0.6			11.28	0.28	16.77	2.6	102.9		6128
2014-07-15	1.374	0.027															11	1.4	14.7326	1.35472	12.0231	1.27005	12.7005	1.27005	11.7	0.6			11.89	0.28	21.9	2.7	100.2		6170
2014-08-15	2.061	0.036															11.3	1.3	6.93447	1.10071	8.467	1.18538	9.14436	1.18538	10	0.6			12.96	0.31	10.46	2.4	106.9		6230
2014-09-15	2.392	0.04															12.4	1.6	6.60426	1.01604	8.72101	1.27005	9.05969	1.60873	10.6	0.6			12.02	0.28	7.83	2.7	130		6161
2014-10-15	1.686	0.033															8.5	1.1	5.46122	1.18538	6.35025	1.35472	7.45096	1.52406	8.1	0.5			5.87	0.15	10.93	2.4	90		6164
2014-11-15	1.597	0.034															7.9	1.7	4.19116	1.35472	4.14883	1.27005	5.58822	1.43939	6.4	0.4			5.89	0.14	4.07	2.5	103.6		6145
2014-12-15	1.664	0.032															10.1	1.6	4.14883	1.27005	5.24954	1.35472	6.09624	1.35472	7.2	0.7			5.09	0.12	8.97	2.4	112.9		6020
